# Supplementary material for: Can OpenCap deliver valid and reliable kinematic data for motion analysis? A systematic review and three-level meta-analysis
Source: Biol Sport. 2025 Nov 3;43:555–73. doi: 10.5114/biolsport.2026.154942 (PMC12954493; doi:10.5114/biolsport.2026.154942)
Supplement: Can OpenCap deliver valid and reliable kinematic data for motion analysis? A systematic review and three-level meta-analysis [file JBS-43-56930-s1.xlsx]

## Sheet: Supplementary Material
Supplementary Material to: Çabuk S, Ulupınar S, İnce İ, Özbay S. Çabuk S, Ulupınar S, İnce İ, Özbay S. Can OpenCap deliver valid and reliable kinematic data for motion analysis? A systematic review and three-level meta-analysis. Biol Sport. 2026;43:555–573.
DOI: https://doi.org/10.5114/biolsport.2026.154942
Studies	Sample	Sample Characteristics	Study Design	Criterion Device	OpenCap Device	Activitiy Patterns				Criterion Validity Output									Reliability Output
										OpenCap_Results_Mean	OpenCap_Results_SD	Criterion_Result_Mean	Criterion_Result_SD	r/R2/Rho/CMC	Fisher's_Z	RMSE_mean	RMSE_SD	MAE	r	ICC	SEM	MDC
Verhelul et al., 2024	15 recreational athletes (M = 9; F= 6)	age= 22.4 ± 3.6 years height= 1.75 ± 0.07 m body mass= 77.9 ± 12.6 kg sport participation= 8.9 ± 4.2 h/week experience in sport= 10.1 ± 4.4 years	The study involved three types of jumps:CMJs on a force platform, SJs with a 3-second hold before jumping, and DJs from a 41 cm box. DJs were performed bilaterally and unilaterally on both dominant and non-dominant limbs. All jumps were tested under two conditions: with arm swings or hands fixed on the hips.	GRF profiles were recorded with a ground-embedded force platform (Kistler 9287CA, 0.6 × 0.9 m, Kistler, Switzerland) sampling at 1000 Hz using Vicon Nexus software (version 2.15, Oxford, United Kingdom)..	Kinematic data were collected using OpenCap (Uhlrich et al., 2023; version 0.2) sampling at 240 Hz. The setup consisted of three iPads (iPad Pro 11-inch, 4th generation, OS version 16.2, Apple, USA) mounted to a tripod at a height of ~1.2 m.	CMJ		duration (s)		0.48	0.08	0.47	0.08	0.97	2.0923	-	-	-	-	-	-	-
							Propulsive_phase	peak_force (BW)		2.17	0.24	2.31	0.28	0.9	1.47222	-	-	-	-	-	-	-
							Propulsive_phase	mean_force (BW)		1.38	0.12	1.39	0.13	0.99	2.64665	-	-	-	-	-	-	-
							Propulsive_phase	impulse (BW•s)		0.25	0.06	0.25	0.06	0.97	2.0923	-	-	-	-	-	-	-
								Time to take-off (s)		0.99	0.12	0.89	0.13	0.92	1.58903	-	-	-	-	-	-	-
								Flight time (s)		0.3	0.08	0.52	0.08	0.94	1.73805	-	-	-	-	-	-	-
								Jump height from flight time (m)		0.12	0.06	0.33	0.1	0.94	1.73805	-	-	-	-	-	-	-
								Jump height from impulse (m)		0.11	0.07	0.28	0.09	0.88	1.37577	-	-	-	-	-	-	-
							Landing_phase	duration (s)		0.51	0.18	0.49	0.19	0.99	2.64665	-	-	-	-	-	-	-
							Landing_phase	peak force (BW)		2.26	0.29	4.23	1.05	0.49	0.53606	-	-	-	-	-	-	-
							Landing_phase	impulse (BW•s)		0.16	0.05	0.14	0.05	0.91	1.52752	-	-	-	-	-	-	-
								Time to stabilisation (s)		0.96	0.24	0.86	0.25	0.98	2.29756	-	-	-	-	-	-	-
						SJ	Propulsive_phase	duration (s)		0.47	0.11	0.52	0.15	0.78	1.04537	-	-	-	-	-	-	-
							Propulsive_phase	peak_force (BW)		2.22	0.35	1.93	0.23	0.87	1.33308	-	-	-	-	-	-	-
							Propulsive_phase	mean_force (BW)		1.18	0.09	1.2	0.09	0.99	2.64665	-	-	-	-	-	-	-
							Propulsive_phase	impulse (BW•s)		0.13	0.06	0.14	0.06	0.99	2.64665	-	-	-	-	-	-	-
								Time to take-off (s)		3.52	0.35	3.62	0.36	0.99	2.64665	-	-	-	-	-	-	-
								Flight time (s)		0.5	0.07	0.29	0.07	0.92	1.58903	-	-	-	-	-	-	-
								Jump height from flight time (m)		0.31	0.09	0.11	0.05	0.93	1.65839	-	-	-	-	-	-	-
								Jump height from impulse (m)		0.25	0.1	0.11	0.07	0.75	0.972955	-	-	-	-	-	-	-
							Landing_phase	duration (s)		0.5	0.21	0.53	0.21	0.99	2.64665	-	-	-	-	-	-	-
							Landing_phase	peak force (BW)		4.2	1.13	2.22	0.26	0.6	0.693147	-	-	-	-	-	-	-
							Landing_phase	impulse (BW•s)		0.08	0.07	0.1	0.07	0.99	2.64665	-	-	-	-	-	-	-
								Time to stabilisation (s)		0.93	0.36	1.02	0.34	0.99	2.64665	-	-	-	-	-	-	-
						BilDJ	1st grount contact	duration (s)		0.49	0.12	0.46	0.13	0.99	2.64665	-	-	-	-	-	-	-
							1st grount contact	peak_force (BW)		2.52	0.45	3.39	0.83	0.67	0.810743	-	-	-	-	-	-	-
							1st grount contact	impulse (BW•s)		0.31	0.07	0.27	0.07	0.99	2.64665	-	-	-	-	-	-	-
								Flight time (s)		0.29	0.08	0.51	0.08	0.89	1.42193	-	-	-	-	-	-	-
								Jump height from flight time (m)		0.11	0.06	0.32	0.1	0.9	1.47222	-	-	-	-	-	-	-
							2nd grount contact	duration (s)		0.47	0.17	0.45	0.16	0.98	2.29756	-	-	-	-	-	-	-
							2nd grount contact	peak_force (BW)		2.27	0.27	4.37	1.02	0.45	0.4847	-	-	-	-	-	-	-
							2nd grount contact	impulse (BW•s)		0.17	0.05	0.16	0.05	0.98	2.29756	-	-	-	-	-	-	-
								Time to stabilisation (s)		0.93	0.23	0.84	0.24	0.98	2.29756	-	-	-	-	-	-	-
						UniDJ	1st grount contact	duration (s)		0.43	0.1	0.43	0.11	0.99	2.64665	-	-	-	-	-	-	-
							1st grount contact	peak_force (BW)		2.25	0.33	3.42	0.57	0.37	0.388423	-	-	-	-	-	-	-
							1st grount contact	impulse (BW•s)		0.21	0.06	0.19	0.07	0.97	2.0923	-	-	-	-	-	-	-
								Flight time (s)		0.16	0.05	0.34	0.06	0.85	1.25615	-	-	-	-	-	-	-
								Jump height from flight time (m)		0.04	0.02	0.15	0.05	0.89	1.42193	-	-	-	-	-	-	-
							2nd grount contact	duration (s)		0.43	0.16	0.41	0.16	0.97	2.0923	-	-	-	-	-	-	-
							2nd grount contact	peak_force (BW)		1.95	0.16	3.22	0.51	0.47	0.51007	-	-	-	-	-	-	-
							2nd grount contact	impulse (BW•s)		0.1	0.04	0.08	0.04	0.93	1.65839	-	-	-	-	-	-	-
								Time to stabilisation (s)		0.94	0.33	0.86	0.33	0.99	2.64665	-	-	-	-	-	-	-
Turner et al., 2024	12 participants (M = 6; F= 6)	age= 18.2 ± 3.3 years height= 179.6 ± 13.2 cm mass= 75.9 ± 17.6 kg	All participants performed eight trials of a double-leg jump-landing rebound task, single-leg forward hop, and single-leg lateral-vertical hop.	Three-dimensional motion capture 10-camera system (v2.14, Vicon, Nexus, Oxford, UK) sampling at 250 hz.	OpenCap was sampled at 60 Hz using two commercial smartphones (iPhone 12 SE, Apple Inc., Cupertino, CA, USA).	SL-Forward-Hop		Hip_Sagital (°)		-	-	-	-	0.94	1.73805	4.17	1.29	3.11	-	-	-	-
								Hip_Frontal (°)		-	-	-	-	0.78	1.04537	3.52	1.07	2.75	-	-	-	-
								Hip_Transverse (°)		-	-	-	-	0.51	0.56273	3.73	1.42	2.93	-	-	-	-
								Knee_Sagital (°)		-	-	-	-	0.94	1.73805	4.98	1.71	3.49	-	-	-	-
								Ankle_Sagital (°)		-	-	-	-	0.84	1.22117	5.94	1.91	4.32	-	-	-	-
								Ankle_Frontal (°)		-	-	-	-	0.54	0.604156	5.19	1.69	4.07	-	-	-	-
						SL-Lat-Ver-Hop		Hip_Sagital (°)		-	-	-	-	0.94	1.73805	5.02	2.25	3.75	-	-	-	-
								Hip_Frontal (°)		-	-	-	-	0.75	0.972955	5.2	1.44	4.15	-	-	-	-
								Hip_Transverse (°)		-	-	-	-	0.56	0.632833	5.16	1.64	4	-	-	-	-
								Knee_Sagital (°)		-	-	-	-	0.97	2.0923	6.03	2.2	4.3	-	-	-	-
								Ankle_Sagital (°)		-	-	-	-	0.85	1.25615	6.87	2	5.41	-	-	-	-
								Ankle_Frontal (°)		-	-	-	-	0.47	0.51007	5.4	1.83	4.23	-	-	-	-
						Jump-Land-Rebound-Task		Hip_Sagital (°)		-	-	-	-	0.98	2.29756	5.74	1.81	4.47	-	-	-	-
								Hip_Frontal (°)		-	-	-	-	0.65	0.775299	2.39	0.73	1.91	-	-	-	-
								Hip_Transverse (°)		-	-	-	-	0.6	0.693147	4.28	1.28	3.39	-	-	-	-
								Knee_Sagital (°)		-	-	-	-	0.98	2.29756	5.54	2.18	4.19	-	-	-	-
								Ankle_Sagital (°)		-	-	-	-	0.93	1.65839	6.43	1.78	5.03	-	-	-	-
								Ankle_Frontal (°)		-	-	-	-	0.48	0.522984	4.77	1.34	3.82	-	-	-	-
						SL-Forward-Hop	Left	Peak Angle	Hip_Flexion (°)	60.75	17.99	60.66	15.82	-	-	-	-	-	-	-	-	-
									Hip_Adduction (°)	10.47	5.44	8.2	6.26	-	-	-	-	-	-	-	-	-
									Hip_Rotation (°)	15.07	9.27	9.13	7.01	-	-	-	-	-	-	-	-	-
									Knee_Angle (°)	84.45	27.69	89.64	23.63	-	-	-	-	-	-	-	-	-
									Ankle_Angle (°)	24.57	9.09	22.13	20.55	-	-	-	-	-	-	-	-	-
									Subtalar_Angle (°)	2.65	10.06	6.75	20.43	-	-	-	-	-	-	-	-	-
							Right		Hip_Flexion (°)	59.33	17.1	57.61	14.79	-	-	-	-	-	-	-	-	-
									Hip_Adduction (°)	12.8	5.72	7.67	7.06	-	-	-	-	-	-	-	-	-
									Hip_Rotation (°)	17.08	10.18	7.94	6.08	-	-	-	-	-	-	-	-	-
									Knee_Angle (°)	86.34	27.13	89.25	23.84	-	-	-	-	-	-	-	-	-
									Ankle_Angle (°)	26.53	10.85	19.5	14.63	-	-	-	-	-	-	-	-	-
									Subtalar_Angle (°)	-0.86	12.86	8.18	17.03	-	-	-	-	-	-	-	-	-
						SL-Lat-Ver-Hop	Left		Hip_Flexion (°)	64.63	14.4	60.64	17.53	-	-	-	-	-	-	-	-	-
									Hip_Adduction (°)	10.7	6.69	6.56	6.24	-	-	-	-	-	-	-	-	-
									Hip_Rotation (°)	16.11	9.56	7.41	13.86	-	-	-	-	-	-	-	-	-
									Knee_Angle (°)	104.86	18.24	106.12	18.22	-	-	-	-	-	-	-	-	-
									Ankle_Angle (°)	27.45	7.82	23.59	22.11	-	-	-	-	-	-	-	-	-
									Subtalar_Angle (°)	5.06	10.72	11.11	23.22	-	-	-	-	-	-	-	-	-
							Right		Hip_Flexion (°)	66.66	15.01	58.54	16.43	-	-	-	-	-	-	-	-	-
									Hip_Adduction (°)	13.02	6.48	6.2	5.5	-	-	-	-	-	-	-	-	-
									Hip_Rotation (°)	17.5	9.73	7.23	5.95	-	-	-	-	-	-	-	-	-
									Knee_Angle (°)	103.09	17.12	101.2	20.36	-	-	-	-	-	-	-	-	-
									Ankle_Angle (°)	28.09	7.32	20.37	7.11	-	-	-	-	-	-	-	-	-
									Subtalar_Angle (°)	2.24	11.5	9.34	8.45	-	-	-	-	-	-	-	-	-
						Jump-Land-Rebound-Task	Left		Hip_Flexion (°)	88.47	20.28	104.07	20.53	-	-	-	-	-	-	-	-	-
									Hip_Adduction (°)	5.24	5.66	1.11	3.73	-	-	-	-	-	-	-	-	-
									Hip_Rotation (°)	15.73	9.1	7.53	5.43	-	-	-	-	-	-	-	-	-
									Knee_Angle (°)	93.47	19.82	97.36	14.29	-	-	-	-	-	-	-	-	-
									Ankle_Angle (°)	33.8	5.2	31.25	16.41	-	-	-	-	-	-	-	-	-
									Subtalar_Angle (°)	5.72	7.81	12.14	17.47	-	-	-	-	-	-	-	-	-
							Right		Hip_Flexion (°)	91.01	17.24	82.35	15.79	-	-	-	-	-	-	-	-	-
									Hip_Adduction (°)	4.07	3.11	2.77	3.32	-	-	-	-	-	-	-	-	-
									Hip_Rotation (°)	16.29	7.69	7.14	5.64	-	-	-	-	-	-	-	-	-
									Knee_Angle (°)	95.51	12.88	95.45	14.99	-	-	-	-	-	-	-	-	-
									Ankle_Angle (°)	35.6	5.46	29.48	5.75	-	-	-	-	-	-	-	-	-
									Subtalar_Angle (°)	6.3	7.93	11.69	6.38	-	-	-	-	-	-	-	-	-
Peng et al., 2024	12 participants	age= 21.7 ± 1.2 years height= 168.5 ± 7.3 cm weight= 57.8 ± 7.9 kg	During the gait experiment, they were instructed to walk and run on a designated pathway at a self-selected comfortable speed. The walking and running speeds were quantified as 0.91 ± 0.12 m/s and 1.59 ± 0.2 m/s, respectively.	Three-dimensional motion capture system that consisted of 11 cameras (Vicon, Oxford Metrics Ltd., Oxford, England) and two force plates (OR6, AMTI, Watertown, United States) at sampling frequencies of 200 Hz and 1000 Hz, respectively	Two iPhone devices were used at a frame rate of 60 Hz	Walking	Joint Angle	Hip flexion–extension (°)		-	-	-	-	0.94	1.73805	4.29	-	-	-	-	-	-
								Hip abduction–adduction (°)		-	-	-	-	0.86	1.29334	2.14	-	-	-	-	-	-
								Hip internal–external rotation (°)		-	-	-	-	0.86	1.29334	3.03	-	-	-	-	-	-
								Knee flexion (°)		-	-	-	-	0.92	1.58903	2.6	-	-	-	-	-	-
								Ankle dorsiflexion-plantarflexion (°)		-	-	-	-	0.91	1.52752	2.85	-	-	-	-	-	-
								Subtalar inversion-eversion (°)		-	-	-	-	0.88	1.37577	2.45	-	-	-	-	-	-
							Joint Force and GRF	Hip flexion–extension (°)		-	-	-	-	0.88	1.37577	0.28	-	-	-	-	-	-
								Hip abduction–adduction (°)		-	-	-	-	0.88	1.37577	0.23	-	-	-	-	-	-
								Hip internal–external rotation (°)		-	-	-	-	0.92	1.58903	0.44	-	-	-	-	-	-
								Knee flexion (°)		-	-	-	-	0.91	1.52752	0.02	-	-	-	-	-	-
								Ankle dorsiflexion-plantarflexion (°)		-	-	-	-	0.82	1.15682	0.1	-	-	-	-	-	-
								Subtalar inversion-eversion (°)		-	-	-	-	0.91	1.52752	0.06	-	-	-	-	-	-
						Running	Joint Angle	Hip flexion–extension (°)		-	-	-	-	0.89	1.42193	4.52	-	-	-	-	-	-
								Hip abduction–adduction (°)		-	-	-	-	0.74	0.950479	3.05	-	-	-	-	-	-
								Hip internal–external rotation (°)		-	-	-	-	0.53	0.590145	4.56	-	-	-	-	-	-
								Knee flexion (°)		-	-	-	-	0.81	1.12703	5.14	-	-	-	-	-	-
								Ankle dorsiflexion-plantarflexion (°)		-	-	-	-	0.9	1.47222	5.82	-	-	-	-	-	-
								Subtalar inversion-eversion (°)		-	-	-	-	0.39	0.4118	7.08	-	-	-	-	-	-
							Joint Force and GRF	Hip flexion–extension (°)		-	-	-	-	0.84	1.22117	0.77	-	-	-	-	-	-
								Hip abduction–adduction (°)		-	-	-	-	0.88	1.37577	0.65	-	-	-	-	-	-
								Hip internal–external rotation (°)		-	-	-	-	0.87	1.33308	1.32	-	-	-	-	-	-
								Knee flexion (°)		-	-	-	-	0.81	1.12703	0.04	-	-	-	-	-	-
								Ankle dorsiflexion-plantarflexion (°)		-	-	-	-	0.78	1.04537	0.03	-	-	-	-	-	-
								Subtalar inversion-eversion (°)		-	-	-	-	0.9	1.47222	0.17	-	-	-	-	-	-
Lima Y. Et al., 2024	19 participants (M = 10; F= 9)	age= 27.7 ± 4.1 years height= 173.6 ± 9.9 cm mass= 68.5 ± 11.9 kg	Participants attended two 50-minute sessions at a iomechanics lab, about 7 days apart. Validity was assessed by collecting data with OpenCap and a marker-based system (Vicon) simultaneously in the first session, and test-retest reliability was evaluated across separate days. Each participant performed five tasks in a pre-defined order: single-leg squat, sidestep cut, side hop, single-leg triple v…	Three-dimensional motion capture 11-camera system (Vicon, Oxford, UK) sampling at 200 hz. Ground reaction forces were collected using three ground-embedded force plates (Advanced Mechanical Technology, MA, USA) sampling at 1000 hz.	Two mobile devices (iPhones XS and 11, Apple, USA) were used	CMJ	Jump-phase	Peak Angle	Trunk Flexion (+) Extension (-) (°)	30.5	8.4	31.3	8.3	-	-	5.7	3.9	-	-	0.9	-	10.6
									Trunk Lateral Flexion Left (+) Right (-) (°)	3.1	1.8	4.3	2.6	-	-	2.2	1.3	-	-	0.62	-	3.8
									Trunk Rotation Left (+) Right (-) (°)	3.8	3.4	6.8	4.6	-	-	3.1	2.69	-	-	0.79	-	5.8
									Hip Flexion (+) Extension (-) (°)	96.4	10.1	104.7	9.8	-	-	8.6	4.3	-	-	0.87	-	12.7
									Hip Adduction (+) Abduction (-) (°)	14.5	4.2	15.5	4.1	-	-	1.9	1.16	-	-	0.93	-	4.4
									Hip IR (+) ER (-) (°)	14.8	7.5	23.6	7.3	-	-	4.8	1.67	-	-	0.9	-	8.8
									Knee Flexion (+) Extension (-) (°)	98	7.8	101.2	8.7	-	-	4.2	4	-	-	0.86	-	11.4
									Ankle DF (+) PF (-) (°)	43.4	3.9	28.6	5.1	-	-	15.7	4.72	-	-	0.73	-	7
							Jump-phase	Initial Contact	Trunk Flexion (+) Extension (-) (°)	1	5.2	3	8.5	-	-	-	-	-	-	0.66	-	8.6
									Trunk Lateral Flexion Left (+) Right (-) (°)	-0.3	1.1	-0.9	1.4	-	-	-	-	-	-	-0.05	-	3
									Trunk Rotation Left (+) Right (-) (°)	-0.2	2.3	0	2.9	-	-	-	-	-	-	0.18	-	12.3
									Hip Flexion (+) Extension (-) (°)	3.4	3.6	6.7	6.5	-	-	-	-	-	-	-0.91	-	12.5
									Hip Adduction (+) Abduction (-) (°)	5.6	2.2	6.8	2.1	-	-	-	-	-	-	0.72	-	4.1
									Hip IR (+) ER (-) (°)	3.4	6.3	9.1	5.1	-	-	-	-	-	-	0.7	-	13.1
									Knee Flexion (+) Extension (-) (°)	3.9	3.1	5.1	3	-	-	-	-	-	-	0.27	-	6.8
									Ankle DF (+) PF (-) (°)	9.1	3.3	-3.4	4.9	-	-	-	-	-	-	-0.21	-	10.3
							Landing_phase	Peak Angle	Trunk Flexion (+) Extension (-) (°)	22	10.4	23.2	8.9	-	-	5.1	3.86	-	-	0.92	-	10.7
									Trunk Lateral Flexion Left (+) Right (-) (°)	2.6	1.6	2.6	2.3	-	-	2.3	1.28	-	-	0.49	-	4
									Trunk Rotation Left (+) Right (-) (°)	2.2	3.1	3	3.2	-	-	3.6	1.98	-	-	0.29	-	8.6
									Hip Flexion (+) Extension (-) (°)	73.8	19.9	82.7	19.1	-	-	9.5	5.7	-	-	0.88	-	24.8
									Hip Adduction (+) Abduction (-) (°)	12.1	3.9	14.3	3.8	-	-	3.1	1.68	-	-	0.77	-	6.4
									Hip IR (+) ER (-) (°)	8.9	6.3	12.2	5.2	-	-	4.5	1.74	-	-	0.66	-	13.5
									Knee Flexion (+) Extension (-) (°)	84.9	13.2	90.1	13.3	-	-	7.1	6.72	-	-	0.9	-	15.3
									Ankle DF (+) PF (-) (°)	37.7	5.7	25.6	4.9	-	-	11.1	4.43	-	-	0.3	-	14.1
							Landing_phase	Initial Contact	Trunk Flexion (+) Extension (-) (°)	1.8	5.9	5.8	5.9	-	-	-	-	-	-	0.81	-	10.6
									Trunk Lateral Flexion Left (+) Right (-) (°)	1	2.1	-0.2	2.2	-	-	-	-	-	-	0.83	-	3.1
									Trunk Rotation Left (+) Right (-) (°)	0.1	4	-0.1	3.2	-	-	-	-	-	-	0.45	-	9.2
									Hip Flexion (+) Extension (-) (°)	18	6	24.5	6	-	-	-	-	-	-	0.81	-	9.1
									Hip Adduction (+) Abduction (-) (°)	6.9	3.3	10.2	2.9	-	-	-	-	-	-	0.88	-	4.5
									Hip IR (+) ER (-) (°)	8.6	6.1	11.5	5.6	-	-	-	-	-	-	0.67	-	13.8
									Knee Flexion (+) Extension (-) (°)	9.2	6.5	15.9	7.2	-	-	-	-	-	-	0.85	-	9.4
									Ankle DF (+) PF (-) (°)	-22.8	8	-35.3	8.8	-	-	-	-	-	-	0.72	-	14.5
						SL-Triple_Ver_Hop		Peak Angle	Trunk Flexion (+) Extension (-) (°)	24.2	8.8	28.3	8.8	-	-	6.3	4.69	-	-	0.84	-	14.1
									Trunk Lateral Flexion Left (+) Right (-) (°)	10.4	3.8	13.8	3.1	-	-	4.8	2.96	-	-	0.79	-	6.6
									Trunk Rotation Left (+) Right (-) (°)	2	4.1	10	6.7	-	-	5.2	4.78	-	-	0.58	-	8.9
									Hip Flexion (+) Extension (-) (°)	59.6	12.7	68.8	12.5	-	-	7.8	4.77	-	-	0.78	-	20.1
									Hip Adduction (+) Abduction (-) (°)	6	2.9	7.5	4.9	-	-	2.6	1.49	-	-	0.6	-	7.1
									Hip IR (+) ER (-) (°)	13.7	8	22.6	8.5	-	-	5.8	2.83	-	-	0.89	-	8.7
									Knee Flexion (+) Extension (-) (°)	68.6	7.8	72.1	8	-	-	5.2	3.19	-	-	0.37	-	23.6
									Ankle DF (+) PF (-) (°)	33.6	4.4	20.4	5.4	-	-	12.8	6.18	-	-	0.56	-	9.1
								Initial Contact	Trunk Flexion (+) Extension (-) (°)	4.2	6.8	8.6	6.1	-	-	-	-	-	-	0.69	-	12
									Trunk Lateral Flexion Left (+) Right (-) (°)	-10.3	5.4	-3.5	3.6	-	-	-	-	-	-	0.8	-	8.8
									Trunk Rotation Left (+) Right (-) (°)	-4.8	2.4	-3.8	6	-	-	-	-	-	-	0.59	-	8.4
									Hip Flexion (+) Extension (-) (°)	22	5.7	27.7	4.1	-	-	-	-	-	-	0.68	-	9.5
									Hip Adduction (+) Abduction (-) (°)	-11.6	5.8	-7.5	5.1	-	-	-	-	-	-	0.85	-	9.2
									Hip IR (+) ER (-) (°)	6	7.9	8.6	7.6	-	-	-	-	-	-	0.77	-	13
									Knee Flexion (+) Extension (-) (°)	12.7	3.8	15.9	8	-	-	-	-	-	-	0.7	-	9.3
									Ankle DF (+) PF (-) (°)	-16.1	6.3	-37.6	8.9	-	-	-	-	-	-	0.84	-	11.8
						SL-Squat		Peak Angle	Trunk Flexion (+) Extension (-) (°)	23	6.8	19.3	6	-	-	5.6	4.57	-	-	0.82	-	11.2
									Trunk Lateral Flexion Left (+) Right (-) (°)	13.4	4.7	10.1	3.5	-	-	2.9	1.74	-	-	0.78	-	7.9
									Trunk Rotation Left (+) Right (-) (°)	3.9	2.9	9.6	4.9	-	-	6.5	3.46	-	-	0.6	-	5.7
									Hip Flexion (+) Extension (-) (°)	71.2	10	86.3	9.6	-	-	12.2	4.82	-	-	0.82	-	13.9
									Hip Adduction (+) Abduction (-) (°)	12.4	3.5	14.2	6.8	-	-	4.1	2.64	-	-	0.86	-	5.3
									Hip IR (+) ER (-) (°)	4.9	5.1	9.7	4.2	-	-	5.8	3.36	-	-	0.64	-	9.2
									Knee Flexion (+) Extension (-) (°)	79.6	8.3	83.9	9.2	-	-	5.3	4.68	-	-	0.92	-	8.2
									Ankle DF (+) PF (-) (°)	40.1	5.2	24.1	6.1	-	-	13.6	6.69	-	-	0.73	-	8.4
								Initial Contact	Trunk Flexion (+) Extension (-) (°)	1.8	5.7	7.2	4.3	-	-	-	-	-	-	0.52	-	10.7
									Trunk Lateral Flexion Left (+) Right (-) (°)	0.2	4.8	1.8	3.2	-	-	-	-	-	-	0.72	-	8.2
									Trunk Rotation Left (+) Right (-) (°)	-1.2	2.2	1	3.6	-	-	-	-	-	-	0.5	-	6.8
									Hip Flexion (+) Extension (-) (°)	21.5	9.2	25.3	6.1	-	-	-	-	-	-	0.67	-	17.5
									Hip Adduction (+) Abduction (-) (°)	4.1	3.9	3.9	2.8	-	-	-	-	-	-	0.86	-	5.3
									Hip IR (+) ER (-) (°)	-4.3	5.3	2.5	5.1	-	-	-	-	-	-	0.73	-	9.6
									Knee Flexion (+) Extension (-) (°)	24.1	8.5	24.8	5.6	-	-	-	-	-	-	0.58	-	16.9
									Ankle DF (+) PF (-) (°)	13.6	5.6	2.4	6.6	-	-	-	-	-	-	0.64	-	12.1
						SideStep Cut		Peak Angle	Trunk Flexion (+) Extension (-) (°)	17.6	7.1	25.2	8.4	-	-	9.4	6.6	-	-	0.82	-	13
									Trunk Lateral Flexion Left (+) Right (-) (°)	20.5	6.5	22.8	5.7	-	-	4.8	2.18	-	-	0.48	-	14.6
									Trunk Rotation Left (+) Right (-) (°)	20.1	7.3	13.9	6.7	-	-	6.4	3.99	-	-	0.79	-	10.1
									Hip Flexion (+) Extension (-) (°)	58.1	11.7	56.2	10.4	-	-	6.1	4.07	-	-	0.85	-	16.9
									Hip Adduction (+) Abduction (-) (°)	24.2	6	21.3	6.1	-	-	4	2.16	-	-	0.76	-	9.6
									Hip IR (+) ER (-) (°)	7.1	3.3	12.6	6.6	-	-	2.8	2	-	-	0.67	-	7.4
									Knee Flexion (+) Extension (-) (°)	52.4	7.5	54.4	7.2	-	-	6.5	4.89	-	-	0.25	-	24.6
									Ankle DF (+) PF (-) (°)	16.6	5.9	15.2	8.8	-	-	10.5	5.26	-	-	0.75	-	11.6
								Initial Contact	Trunk Flexion (+) Extension (-) (°)	0.7	8.3	10.9	8.4	-	-	-	-	-	-	0.74	-	16.5
									Trunk Lateral Flexion Left (+) Right (-) (°)	14.1	5.9	20.6	6.2	-	-	-	-	-	-	0.48	-	13.9
									Trunk Rotation Left (+) Right (-) (°)	-19.9	11.4	-16.2	7.9	-	-	-	-	-	-	0.6	-	20.9
									Hip Flexion (+) Extension (-) (°)	55.7	15.4	55.6	10	-	-	-	-	-	-	0.59	-	36.1
									Hip Adduction (+) Abduction (-) (°)	13.1	6.7	9.4	6.3	-	-	-	-	-	-	0.82	-	9.8
									Hip IR (+) ER (-) (°)	-4.5	6.4	-0.7	8.3	-	-	-	-	-	-	0.77	-	11.6
									Knee Flexion (+) Extension (-) (°)	36.2	10.8	30.6	11.2	-	-	-	-	-	-	0.79	-	17.4
									Ankle DF (+) PF (-) (°)	-9.8	7.5	-16.5	14.7	-	-	-	-	-	-	0.69	-	17.3
						Side Hop		Peak Angle	Trunk Flexion (+) Extension (-) (°)	16.2	5.2	22.4	7.4	-	-	7.3	4.77	-	-	0.79	-	8.7
									Trunk Lateral Flexion Left (+) Right (-) (°)	9.8	6.3	18.7	5.8	-	-	8.8	4.03	-	-	0.88	-	7.5
									Trunk Rotation Left (+) Right (-) (°)	-1.2	5.2	6.2	5.1	-	-	6.9	3.44	-	-	0.16	-	11.7
									Hip Flexion (+) Extension (-) (°)	43.3	11.7	47.4	9.6	-	-	5.7	3.99	-	-	0.92	-	11.7
									Hip Adduction (+) Abduction (-) (°)	30.9	7	28.2	5.7	-	-	5.6	3.63	-	-	0.83	-	11.2
									Hip IR (+) ER (-) (°)	7.1	8.7	9.9	8.7	-	-	6.2	2.46	-	-	0.86	-	12
									Knee Flexion (+) Extension (-) (°)	53.4	10.1	58.4	8.4	-	-	5.7	5.57	-	-	0.93	-	9.7
									Ankle DF (+) PF (-) (°)	22.3	6.9	18.3	6.4	-	-	7.9	4.17	-	-	0.74	-	11.7
								Initial Contact	Trunk Flexion (+) Extension (-) (°)	12.7	4.7	16.7	5	-	-	-	-	-	-	0.82	-	8.4
									Trunk Lateral Flexion Left (+) Right (-) (°)	-1.4	5.7	6.4	5.3	-	-	-	-	-	-	0.91	-	6.3
									Trunk Rotation Left (+) Right (-) (°)	-6.5	5.8	-3.3	5.5	-	-	-	-	-	-	0.7	-	10.8
									Hip Flexion (+) Extension (-) (°)	36.4	8	41.8	8	-	-	-	-	-	-	0.83	-	11.6
									Hip Adduction (+) Abduction (-) (°)	19.6	6.7	17.2	4.9	-	-	-	-	-	-	0.85	-	10.6
									Hip IR (+) ER (-) (°)	-2.1	6.8	0.3	7.2	-	-	-	-	-	-	0.83	-	9.9
									Knee Flexion (+) Extension (-) (°)	35.8	9.2	39.7	12.8	-	-	-	-	-	-	0.94	-	8.5
									Ankle DF (+) PF (-) (°)	-5.5	8.7	-18.7	9.5	-	-	-	-	-	-	0.84	-	11.9
Uhlrich et al., 2023	10 healthy adults (M = 4; F= 6)	age = 27.7±3.8 years height = 1.74±0.12 m body mass = 69.2±11.6 kg	OpenCap using two iPhones against marker-based motion capture and force plate analysis in a cohort of ten healthy individuals for several activities (walking with/without trunk sway, squats with/without asymmetric force, sit-to-stands with/without increased trunk flexion, and drop jumps with/without asymmetric landing force).	8- camera motion capture system (Motion Analysis Corp., Santa Rosa, CA, USA) sampling at 100 Hz and 3 force plates (Bertec Corp., Colum- bus, OH, USA) sampling at 2000 Hz for GRF.	Five smartphones (iPhone 12 Pro, Apple Inc., Cupertino, CA, USA).	Walking	Anatomical Marker	HRNet (with 2 cameras)	Pelvis Tilt	-	-	-	-	-	-	5.1	-	-	-	-	-	-
									Pelvis list	-	-	-	-	-	-	2.6	-	-	-	-	-	-
									Pelvis Rotation	-	-	-	-	-	-	3	-	-	-	-	-	-
									Hip flexion	-	-	-	-	-	-	6	-	-	-	-	-	-
									Hip Adduction	-	-	-	-	-	-	3	-	-	-	-	-	-
									Hip Rotation	-	-	-	-	-	-	5	-	-	-	-	-	-
									Knee Angle	-	-	-	-	-	-	4.2	-	-	-	-	-	-
									Ankle angle	-	-	-	-	-	-	5	-	-	-	-	-	-
									Subtalar angle	-	-	-	-	-	-	6.7	-	-	-	-	-	-
									Subtalar Lumbar Extension	-	-	-	-	-	-	7.4	-	-	-	-	-	-
									Subtalar Lumbar Bending	-	-	-	-	-	-	4.7	-	-	-	-	-	-
									Subtalar Lumbar Rotation	-	-	-	-	-	-	3.7	-	-	-	-	-	-
								HRNet (with 3 cameras)	Pelvis Tilt	-	-	-	-	-	-	5.3	-	-	-	-	-	-
									Pelvis list	-	-	-	-	-	-	2.4	-	-	-	-	-	-
									Pelvis Rotation	-	-	-	-	-	-	2.8	-	-	-	-	-	-
									Hip flexion	-	-	-	-	-	-	6.5	-	-	-	-	-	-
									Hip Adduction	-	-	-	-	-	-	2.8	-	-	-	-	-	-
									Hip Rotation	-	-	-	-	-	-	4.5	-	-	-	-	-	-
									Knee Angle	-	-	-	-	-	-	5.3	-	-	-	-	-	-
									Ankle angle	-	-	-	-	-	-	4.7	-	-	-	-	-	-
									Subtalar angle	-	-	-	-	-	-	6.3	-	-	-	-	-	-
									Subtalar Lumbar Extension	-	-	-	-	-	-	7.7	-	-	-	-	-	-
									Subtalar Lumbar Bending	-	-	-	-	-	-	4.6	-	-	-	-	-	-
									Subtalar Lumbar Rotation	-	-	-	-	-	-	3.6	-	-	-	-	-	-
								HRNet (with 5 cameras)	Pelvis Tilt	-	-	-	-	-	-	4.8	-	-	-	-	-	-
									Pelvis list	-	-	-	-	-	-	2.4	-	-	-	-	-	-
									Pelvis Rotation	-	-	-	-	-	-	3	-	-	-	-	-	-
									Hip flexion	-	-	-	-	-	-	5.8	-	-	-	-	-	-
									Hip Adduction	-	-	-	-	-	-	2.9	-	-	-	-	-	-
									Hip Rotation	-	-	-	-	-	-	4.5	-	-	-	-	-	-
									Knee Angle	-	-	-	-	-	-	4.7	-	-	-	-	-	-
									Ankle angle	-	-	-	-	-	-	5.6	-	-	-	-	-	-
									Subtalar angle	-	-	-	-	-	-	6	-	-	-	-	-	-
									Subtalar Lumbar Extension	-	-	-	-	-	-	7	-	-	-	-	-	-
									Subtalar Lumbar Bending	-	-	-	-	-	-	4.7	-	-	-	-	-	-
									Subtalar Lumbar Rotation	-	-	-	-	-	-	3.7	-	-	-	-	-	-
								OpenPose / High Res. (with 2 cameras)	Pelvis Tilt	-	-	-	-	-	-	5.1	-	-	-	-	-	-
									Pelvis list	-	-	-	-	-	-	2.3	-	-	-	-	-	-
									Pelvis Rotation	-	-	-	-	-	-	3.1	-	-	-	-	-	-
									Hip flexion	-	-	-	-	-	-	6	-	-	-	-	-	-
									Hip Adduction	-	-	-	-	-	-	2.9	-	-	-	-	-	-
									Hip Rotation	-	-	-	-	-	-	5.3	-	-	-	-	-	-
									Knee Angle	-	-	-	-	-	-	4.6	-	-	-	-	-	-
									Ankle angle	-	-	-	-	-	-	5.5	-	-	-	-	-	-
									Subtalar angle	-	-	-	-	-	-	7.3	-	-	-	-	-	-
									Subtalar Lumbar Extension	-	-	-	-	-	-	7	-	-	-	-	-	-
									Subtalar Lumbar Bending	-	-	-	-	-	-	4.6	-	-	-	-	-	-
									Subtalar Lumbar Rotation	-	-	-	-	-	-	3.8	-	-	-	-	-	-
								OpenPose / High Res. (with 3 cameras)	Pelvis Tilt	-	-	-	-	-	-	5	-	-	-	-	-	-
									Pelvis list	-	-	-	-	-	-	2.2	-	-	-	-	-	-
									Pelvis Rotation	-	-	-	-	-	-	3	-	-	-	-	-	-
									Hip flexion	-	-	-	-	-	-	6	-	-	-	-	-	-
									Hip Adduction	-	-	-	-	-	-	2.7	-	-	-	-	-	-
									Hip Rotation	-	-	-	-	-	-	4.9	-	-	-	-	-	-
									Knee Angle	-	-	-	-	-	-	5.9	-	-	-	-	-	-
									Ankle angle	-	-	-	-	-	-	5	-	-	-	-	-	-
									Subtalar angle	-	-	-	-	-	-	6.9	-	-	-	-	-	-
									Subtalar Lumbar Extension	-	-	-	-	-	-	7	-	-	-	-	-	-
									Subtalar Lumbar Bending	-	-	-	-	-	-	4.3	-	-	-	-	-	-
									Subtalar Lumbar Rotation	-	-	-	-	-	-	3.8	-	-	-	-	-	-
								OpenPose / High Res. (with 5 cameras)	Pelvis Tilt	-	-	-	-	-	-	5.1	-	-	-	-	-	-
									Pelvis list	-	-	-	-	-	-	2.2	-	-	-	-	-	-
									Pelvis Rotation	-	-	-	-	-	-	3.2	-	-	-	-	-	-
									Hip flexion	-	-	-	-	-	-	6	-	-	-	-	-	-
									Hip Adduction	-	-	-	-	-	-	2.8	-	-	-	-	-	-
									Hip Rotation	-	-	-	-	-	-	4.7	-	-	-	-	-	-
									Knee Angle	-	-	-	-	-	-	5.3	-	-	-	-	-	-
									Ankle angle	-	-	-	-	-	-	5	-	-	-	-	-	-
									Subtalar angle	-	-	-	-	-	-	6.2	-	-	-	-	-	-
									Subtalar Lumbar Extension	-	-	-	-	-	-	7.2	-	-	-	-	-	-
									Subtalar Lumbar Bending	-	-	-	-	-	-	4.5	-	-	-	-	-	-
									Subtalar Lumbar Rotation	-	-	-	-	-	-	3.7	-	-	-	-	-	-
								OpenPose / Low Res. (with 2 cameras)	Pelvis Tilt	-	-	-	-	-	-	5.8	-	-	-	-	-	-
									Pelvis list	-	-	-	-	-	-	3	-	-	-	-	-	-
									Pelvis Rotation	-	-	-	-	-	-	3.4	-	-	-	-	-	-
									Hip flexion	-	-	-	-	-	-	7.2	-	-	-	-	-	-
									Hip Adduction	-	-	-	-	-	-	3.7	-	-	-	-	-	-
									Hip Rotation	-	-	-	-	-	-	4.9	-	-	-	-	-	-
									Knee Angle	-	-	-	-	-	-	5.9	-	-	-	-	-	-
									Ankle angle	-	-	-	-	-	-	6.6	-	-	-	-	-	-
									Subtalar angle	-	-	-	-	-	-	7.6	-	-	-	-	-	-
									Subtalar Lumbar Extension	-	-	-	-	-	-	8	-	-	-	-	-	-
									Subtalar Lumbar Bending	-	-	-	-	-	-	5.4	-	-	-	-	-	-
									Subtalar Lumbar Rotation	-	-	-	-	-	-	3.9	-	-	-	-	-	-
								OpenPose / Low Res. (with 3 cameras)	Pelvis Tilt	-	-	-	-	-	-	5.5	-	-	-	-	-	-
									Pelvis list	-	-	-	-	-	-	3.2	-	-	-	-	-	-
									Pelvis Rotation	-	-	-	-	-	-	3	-	-	-	-	-	-
									Hip flexion	-	-	-	-	-	-	7.1	-	-	-	-	-	-
									Hip Adduction	-	-	-	-	-	-	3.8	-	-	-	-	-	-
									Hip Rotation	-	-	-	-	-	-	4.7	-	-	-	-	-	-
									Knee Angle	-	-	-	-	-	-	7.8	-	-	-	-	-	-
									Ankle angle	-	-	-	-	-	-	6.5	-	-	-	-	-	-
									Subtalar angle	-	-	-	-	-	-	6.9	-	-	-	-	-	-
									Subtalar Lumbar Extension	-	-	-	-	-	-	7.9	-	-	-	-	-	-
									Subtalar Lumbar Bending	-	-	-	-	-	-	5.4	-	-	-	-	-	-
									Subtalar Lumbar Rotation	-	-	-	-	-	-	3.8	-	-	-	-	-	-
								OpenPose / Low Res. (with 5 cameras)	Pelvis Tilt	-	-	-	-	-	-	5.3	-	-	-	-	-	-
									Pelvis list	-	-	-	-	-	-	2.9	-	-	-	-	-	-
									Pelvis Rotation	-	-	-	-	-	-	3.6	-	-	-	-	-	-
									Hip flexion	-	-	-	-	-	-	6.7	-	-	-	-	-	-
									Hip Adduction	-	-	-	-	-	-	3.6	-	-	-	-	-	-
									Hip Rotation	-	-	-	-	-	-	4.6	-	-	-	-	-	-
									Knee Angle	-	-	-	-	-	-	7.1	-	-	-	-	-	-
									Ankle angle	-	-	-	-	-	-	5.7	-	-	-	-	-	-
									Subtalar angle	-	-	-	-	-	-	6.8	-	-	-	-	-	-
									Subtalar Lumbar Extension	-	-	-	-	-	-	8.2	-	-	-	-	-	-
									Subtalar Lumbar Bending	-	-	-	-	-	-	5.2	-	-	-	-	-	-
									Subtalar Lumbar Rotation	-	-	-	-	-	-	4.4	-	-	-	-	-	-
							Video Keypoints	HRNet (with 2 cameras)	Pelvis Tilt	-	-	-	-	-	-	26.2	-	-	-	-	-	-
									Pelvis list	-	-	-	-	-	-	4.8	-	-	-	-	-	-
									Pelvis Rotation	-	-	-	-	-	-	3.5	-	-	-	-	-	-
									Hip flexion	-	-	-	-	-	-	25.1	-	-	-	-	-	-
									Hip Adduction	-	-	-	-	-	-	5.1	-	-	-	-	-	-
									Hip Rotation	-	-	-	-	-	-	8.7	-	-	-	-	-	-
									Knee Angle	-	-	-	-	-	-	3.5	-	-	-	-	-	-
									Ankle angle	-	-	-	-	-	-	5.7	-	-	-	-	-	-
									Subtalar angle	-	-	-	-	-	-	12.8	-	-	-	-	-	-
									Subtalar Lumbar Extension	-	-	-	-	-	-	43.3	-	-	-	-	-	-
									Subtalar Lumbar Bending	-	-	-	-	-	-	6	-	-	-	-	-	-
									Subtalar Lumbar Rotation	-	-	-	-	-	-	4.7	-	-	-	-	-	-
								HRNet (with 3 cameras)	Pelvis Tilt	-	-	-	-	-	-	23.9	-	-	-	-	-	-
									Pelvis list	-	-	-	-	-	-	3.7	-	-	-	-	-	-
									Pelvis Rotation	-	-	-	-	-	-	3.7	-	-	-	-	-	-
									Hip flexion	-	-	-	-	-	-	23.1	-	-	-	-	-	-
									Hip Adduction	-	-	-	-	-	-	3.8	-	-	-	-	-	-
									Hip Rotation	-	-	-	-	-	-	7.9	-	-	-	-	-	-
									Knee Angle	-	-	-	-	-	-	5.6	-	-	-	-	-	-
									Ankle angle	-	-	-	-	-	-	7.1	-	-	-	-	-	-
									Subtalar angle	-	-	-	-	-	-	11.4	-	-	-	-	-	-
									Subtalar Lumbar Extension	-	-	-	-	-	-	38.9	-	-	-	-	-	-
									Subtalar Lumbar Bending	-	-	-	-	-	-	4.5	-	-	-	-	-	-
									Subtalar Lumbar Rotation	-	-	-	-	-	-	4.5	-	-	-	-	-	-
								HRNet (with 5 cameras)	Pelvis Tilt	-	-	-	-	-	-	16.1	-	-	-	-	-	-
									Pelvis list	-	-	-	-	-	-	3.7	-	-	-	-	-	-
									Pelvis Rotation	-	-	-	-	-	-	3.7	-	-	-	-	-	-
									Hip flexion	-	-	-	-	-	-	15.8	-	-	-	-	-	-
									Hip Adduction	-	-	-	-	-	-	3.9	-	-	-	-	-	-
									Hip Rotation	-	-	-	-	-	-	7.6	-	-	-	-	-	-
									Knee Angle	-	-	-	-	-	-	5	-	-	-	-	-	-
									Ankle angle	-	-	-	-	-	-	5.6	-	-	-	-	-	-
									Subtalar angle	-	-	-	-	-	-	11.6	-	-	-	-	-	-
									Subtalar Lumbar Extension	-	-	-	-	-	-	26.9	-	-	-	-	-	-
									Subtalar Lumbar Bending	-	-	-	-	-	-	4.6	-	-	-	-	-	-
									Subtalar Lumbar Rotation	-	-	-	-	-	-	3.7	-	-	-	-	-	-
								OpenPose / High Res. (with 2 cameras)	Pelvis Tilt	-	-	-	-	-	-	6.6	-	-	-	-	-	-
									Pelvis list	-	-	-	-	-	-	5.2	-	-	-	-	-	-
									Pelvis Rotation	-	-	-	-	-	-	4.4	-	-	-	-	-	-
									Hip flexion	-	-	-	-	-	-	7.6	-	-	-	-	-	-
									Hip Adduction	-	-	-	-	-	-	5.4	-	-	-	-	-	-
									Hip Rotation	-	-	-	-	-	-	8.1	-	-	-	-	-	-
									Knee Angle	-	-	-	-	-	-	3.9	-	-	-	-	-	-
									Ankle angle	-	-	-	-	-	-	7	-	-	-	-	-	-
									Subtalar angle	-	-	-	-	-	-	10.6	-	-	-	-	-	-
									Subtalar Lumbar Extension	-	-	-	-	-	-	10.9	-	-	-	-	-	-
									Subtalar Lumbar Bending	-	-	-	-	-	-	6.7	-	-	-	-	-	-
									Subtalar Lumbar Rotation	-	-	-	-	-	-	4.8	-	-	-	-	-	-
								OpenPose / High Res. (with 3 cameras)	Pelvis Tilt	-	-	-	-	-	-	6.8	-	-	-	-	-	-
									Pelvis list	-	-	-	-	-	-	3.8	-	-	-	-	-	-
									Pelvis Rotation	-	-	-	-	-	-	4.3	-	-	-	-	-	-
									Hip flexion	-	-	-	-	-	-	8.1	-	-	-	-	-	-
									Hip Adduction	-	-	-	-	-	-	4.3	-	-	-	-	-	-
									Hip Rotation	-	-	-	-	-	-	7.2	-	-	-	-	-	-
									Knee Angle	-	-	-	-	-	-	6	-	-	-	-	-	-
									Ankle angle	-	-	-	-	-	-	7.8	-	-	-	-	-	-
									Subtalar angle	-	-	-	-	-	-	9.3	-	-	-	-	-	-
									Subtalar Lumbar Extension	-	-	-	-	-	-	11	-	-	-	-	-	-
									Subtalar Lumbar Bending	-	-	-	-	-	-	5.1	-	-	-	-	-	-
									Subtalar Lumbar Rotation	-	-	-	-	-	-	4.7	-	-	-	-	-	-
								OpenPose / High Res. (with 5 cameras)	Pelvis Tilt	-	-	-	-	-	-	4.6	-	-	-	-	-	-
									Pelvis list	-	-	-	-	-	-	3.7	-	-	-	-	-	-
									Pelvis Rotation	-	-	-	-	-	-	4.7	-	-	-	-	-	-
									Hip flexion	-	-	-	-	-	-	5.5	-	-	-	-	-	-
									Hip Adduction	-	-	-	-	-	-	4.2	-	-	-	-	-	-
									Hip Rotation	-	-	-	-	-	-	6.9	-	-	-	-	-	-
									Knee Angle	-	-	-	-	-	-	5.7	-	-	-	-	-	-
									Ankle angle	-	-	-	-	-	-	6.5	-	-	-	-	-	-
									Subtalar angle	-	-	-	-	-	-	9.9	-	-	-	-	-	-
									Subtalar Lumbar Extension	-	-	-	-	-	-	7.4	-	-	-	-	-	-
									Subtalar Lumbar Bending	-	-	-	-	-	-	5.2	-	-	-	-	-	-
									Subtalar Lumbar Rotation	-	-	-	-	-	-	3.8	-	-	-	-	-	-
								OpenPose / Low Res. (with 2 cameras)	Pelvis Tilt	-	-	-	-	-	-	9.9	-	-	-	-	-	-
									Pelvis list	-	-	-	-	-	-	6.3	-	-	-	-	-	-
									Pelvis Rotation	-	-	-	-	-	-	5.4	-	-	-	-	-	-
									Hip flexion	-	-	-	-	-	-	12	-	-	-	-	-	-
									Hip Adduction	-	-	-	-	-	-	6.7	-	-	-	-	-	-
									Hip Rotation	-	-	-	-	-	-	10.7	-	-	-	-	-	-
									Knee Angle	-	-	-	-	-	-	7.2	-	-	-	-	-	-
									Ankle angle	-	-	-	-	-	-	9.4	-	-	-	-	-	-
									Subtalar angle	-	-	-	-	-	-	13.3	-	-	-	-	-	-
									Subtalar Lumbar Extension	-	-	-	-	-	-	15.8	-	-	-	-	-	-
									Subtalar Lumbar Bending	-	-	-	-	-	-	8.5	-	-	-	-	-	-
									Subtalar Lumbar Rotation	-	-	-	-	-	-	5.8	-	-	-	-	-	-
								OpenPose / Low Res. (with 3 cameras)	Pelvis Tilt	-	-	-	-	-	-	9.4	-	-	-	-	-	-
									Pelvis list	-	-	-	-	-	-	5.4	-	-	-	-	-	-
									Pelvis Rotation	-	-	-	-	-	-	5.2	-	-	-	-	-	-
									Hip flexion	-	-	-	-	-	-	11.2	-	-	-	-	-	-
									Hip Adduction	-	-	-	-	-	-	6	-	-	-	-	-	-
									Hip Rotation	-	-	-	-	-	-	9.1	-	-	-	-	-	-
									Knee Angle	-	-	-	-	-	-	9.4	-	-	-	-	-	-
									Ankle angle	-	-	-	-	-	-	10.8	-	-	-	-	-	-
									Subtalar angle	-	-	-	-	-	-	12.1	-	-	-	-	-	-
									Subtalar Lumbar Extension	-	-	-	-	-	-	15	-	-	-	-	-	-
									Subtalar Lumbar Bending	-	-	-	-	-	-	7.4	-	-	-	-	-	-
									Subtalar Lumbar Rotation	-	-	-	-	-	-	6	-	-	-	-	-	-
								OpenPose / Low Res. (with 5 cameras)	Pelvis Tilt	-	-	-	-	-	-	9.2	-	-	-	-	-	-
									Pelvis list	-	-	-	-	-	-	4.7	-	-	-	-	-	-
									Pelvis Rotation	-	-	-	-	-	-	5.2	-	-	-	-	-	-
									Hip flexion	-	-	-	-	-	-	10.1	-	-	-	-	-	-
									Hip Adduction	-	-	-	-	-	-	5.2	-	-	-	-	-	-
									Hip Rotation	-	-	-	-	-	-	7.8	-	-	-	-	-	-
									Knee Angle	-	-	-	-	-	-	8.2	-	-	-	-	-	-
									Ankle angle	-	-	-	-	-	-	7.6	-	-	-	-	-	-
									Subtalar angle	-	-	-	-	-	-	11.1	-	-	-	-	-	-
									Subtalar Lumbar Extension	-	-	-	-	-	-	15.3	-	-	-	-	-	-
									Subtalar Lumbar Bending	-	-	-	-	-	-	6.8	-	-	-	-	-	-
									Subtalar Lumbar Rotation	-	-	-	-	-	-	5.4	-	-	-	-	-	-
						Drop Jump	Anatomical Markers	HRNet (with 2 cameras)	Pelvis Tilt	-	-	-	-	-	-	7.8	-	-	-	-	-	-
									Pelvis list	-	-	-	-	-	-	2.7	-	-	-	-	-	-
									Pelvis Rotation	-	-	-	-	-	-	4.1	-	-	-	-	-	-
									Hip flexion	-	-	-	-	-	-	6.8	-	-	-	-	-	-
									Hip Adduction	-	-	-	-	-	-	3.3	-	-	-	-	-	-
									Hip Rotation	-	-	-	-	-	-	4.9	-	-	-	-	-	-
									Knee Angle	-	-	-	-	-	-	5.8	-	-	-	-	-	-
									Ankle angle	-	-	-	-	-	-	10.2	-	-	-	-	-	-
									Subtalar angle	-	-	-	-	-	-	6.2	-	-	-	-	-	-
									Subtalar Lumbar Extension	-	-	-	-	-	-	9.7	-	-	-	-	-	-
									Subtalar Lumbar Bending	-	-	-	-	-	-	3.7	-	-	-	-	-	-
									Subtalar Lumbar Rotation	-	-	-	-	-	-	6.9	-	-	-	-	-	-
								HRNet (with 3 cameras)	Pelvis Tilt	-	-	-	-	-	-	7.3	-	-	-	-	-	-
									Pelvis list	-	-	-	-	-	-	2.6	-	-	-	-	-	-
									Pelvis Rotation	-	-	-	-	-	-	4.1	-	-	-	-	-	-
									Hip flexion	-	-	-	-	-	-	6.4	-	-	-	-	-	-
									Hip Adduction	-	-	-	-	-	-	3.2	-	-	-	-	-	-
									Hip Rotation	-	-	-	-	-	-	4.7	-	-	-	-	-	-
									Knee Angle	-	-	-	-	-	-	5.7	-	-	-	-	-	-
									Ankle angle	-	-	-	-	-	-	10.5	-	-	-	-	-	-
									Subtalar angle	-	-	-	-	-	-	6.3	-	-	-	-	-	-
									Subtalar Lumbar Extension	-	-	-	-	-	-	8.9	-	-	-	-	-	-
									Subtalar Lumbar Bending	-	-	-	-	-	-	3.6	-	-	-	-	-	-
									Subtalar Lumbar Rotation	-	-	-	-	-	-	7	-	-	-	-	-	-
								HRNet (with 5 cameras)	Pelvis Tilt	-	-	-	-	-	-	6.1	-	-	-	-	-	-
									Pelvis list	-	-	-	-	-	-	2.6	-	-	-	-	-	-
									Pelvis Rotation	-	-	-	-	-	-	4.2	-	-	-	-	-	-
									Hip flexion	-	-	-	-	-	-	6	-	-	-	-	-	-
									Hip Adduction	-	-	-	-	-	-	3.3	-	-	-	-	-	-
									Hip Rotation	-	-	-	-	-	-	4.8	-	-	-	-	-	-
									Knee Angle	-	-	-	-	-	-	5.8	-	-	-	-	-	-
									Ankle angle	-	-	-	-	-	-	10.3	-	-	-	-	-	-
									Subtalar angle	-	-	-	-	-	-	6.3	-	-	-	-	-	-
									Subtalar Lumbar Extension	-	-	-	-	-	-	8	-	-	-	-	-	-
									Subtalar Lumbar Bending	-	-	-	-	-	-	3.5	-	-	-	-	-	-
									Subtalar Lumbar Rotation	-	-	-	-	-	-	6.4	-	-	-	-	-	-
								OpenPose / High Res. (with 2 cameras)	Pelvis Tilt	-	-	-	-	-	-	6.3	-	-	-	-	-	-
									Pelvis list	-	-	-	-	-	-	2.7	-	-	-	-	-	-
									Pelvis Rotation	-	-	-	-	-	-	3.7	-	-	-	-	-	-
									Hip flexion	-	-	-	-	-	-	5.8	-	-	-	-	-	-
									Hip Adduction	-	-	-	-	-	-	3.3	-	-	-	-	-	-
									Hip Rotation	-	-	-	-	-	-	5	-	-	-	-	-	-
									Knee Angle	-	-	-	-	-	-	5.7	-	-	-	-	-	-
									Ankle angle	-	-	-	-	-	-	10.6	-	-	-	-	-	-
									Subtalar angle	-	-	-	-	-	-	6.2	-	-	-	-	-	-
									Subtalar Lumbar Extension	-	-	-	-	-	-	7.7	-	-	-	-	-	-
									Subtalar Lumbar Bending	-	-	-	-	-	-	3.7	-	-	-	-	-	-
									Subtalar Lumbar Rotation	-	-	-	-	-	-	6.7	-	-	-	-	-	-
								OpenPose / High Res. (with 3 cameras)	Pelvis Tilt	-	-	-	-	-	-	5.5	-	-	-	-	-	-
									Pelvis list	-	-	-	-	-	-	2.6	-	-	-	-	-	-
									Pelvis Rotation	-	-	-	-	-	-	3.5	-	-	-	-	-	-
									Hip flexion	-	-	-	-	-	-	5.4	-	-	-	-	-	-
									Hip Adduction	-	-	-	-	-	-	3.1	-	-	-	-	-	-
									Hip Rotation	-	-	-	-	-	-	4.7	-	-	-	-	-	-
									Knee Angle	-	-	-	-	-	-	5.8	-	-	-	-	-	-
									Ankle angle	-	-	-	-	-	-	11	-	-	-	-	-	-
									Subtalar angle	-	-	-	-	-	-	5.9	-	-	-	-	-	-
									Subtalar Lumbar Extension	-	-	-	-	-	-	6.5	-	-	-	-	-	-
									Subtalar Lumbar Bending	-	-	-	-	-	-	3.5	-	-	-	-	-	-
									Subtalar Lumbar Rotation	-	-	-	-	-	-	6.8	-	-	-	-	-	-
								OpenPose / High Res. (with 5 cameras)	Pelvis Tilt	-	-	-	-	-	-	5.3	-	-	-	-	-	-
									Pelvis list	-	-	-	-	-	-	2.6	-	-	-	-	-	-
									Pelvis Rotation	-	-	-	-	-	-	3.9	-	-	-	-	-	-
									Hip flexion	-	-	-	-	-	-	5.5	-	-	-	-	-	-
									Hip Adduction	-	-	-	-	-	-	3.3	-	-	-	-	-	-
									Hip Rotation	-	-	-	-	-	-	4.7	-	-	-	-	-	-
									Knee Angle	-	-	-	-	-	-	5.7	-	-	-	-	-	-
									Ankle angle	-	-	-	-	-	-	9.9	-	-	-	-	-	-
									Subtalar angle	-	-	-	-	-	-	5.8	-	-	-	-	-	-
									Subtalar Lumbar Extension	-	-	-	-	-	-	6.7	-	-	-	-	-	-
									Subtalar Lumbar Bending	-	-	-	-	-	-	3.5	-	-	-	-	-	-
									Subtalar Lumbar Rotation	-	-	-	-	-	-	6.3	-	-	-	-	-	-
								OpenPose / Low Res. (with 2 cameras)	Pelvis Tilt	-	-	-	-	-	-	6.2	-	-	-	-	-	-
									Pelvis list	-	-	-	-	-	-	2.8	-	-	-	-	-	-
									Pelvis Rotation	-	-	-	-	-	-	4	-	-	-	-	-	-
									Hip flexion	-	-	-	-	-	-	6.5	-	-	-	-	-	-
									Hip Adduction	-	-	-	-	-	-	3.6	-	-	-	-	-	-
									Hip Rotation	-	-	-	-	-	-	5.3	-	-	-	-	-	-
									Knee Angle	-	-	-	-	-	-	6.3	-	-	-	-	-	-
									Ankle angle	-	-	-	-	-	-	11.9	-	-	-	-	-	-
									Subtalar angle	-	-	-	-	-	-	6.6	-	-	-	-	-	-
									Subtalar Lumbar Extension	-	-	-	-	-	-	7.5	-	-	-	-	-	-
									Subtalar Lumbar Bending	-	-	-	-	-	-	4.1	-	-	-	-	-	-
									Subtalar Lumbar Rotation	-	-	-	-	-	-	7.2	-	-	-	-	-	-
								OpenPose / Low Res. (with 3 cameras)	Pelvis Tilt	-	-	-	-	-	-	6.5	-	-	-	-	-	-
									Pelvis list	-	-	-	-	-	-	2.7	-	-	-	-	-	-
									Pelvis Rotation	-	-	-	-	-	-	3.6	-	-	-	-	-	-
									Hip flexion	-	-	-	-	-	-	6.6	-	-	-	-	-	-
									Hip Adduction	-	-	-	-	-	-	3.3	-	-	-	-	-	-
									Hip Rotation	-	-	-	-	-	-	4.7	-	-	-	-	-	-
									Knee Angle	-	-	-	-	-	-	6.4	-	-	-	-	-	-
									Ankle angle	-	-	-	-	-	-	12.1	-	-	-	-	-	-
									Subtalar angle	-	-	-	-	-	-	6.3	-	-	-	-	-	-
									Subtalar Lumbar Extension	-	-	-	-	-	-	8	-	-	-	-	-	-
									Subtalar Lumbar Bending	-	-	-	-	-	-	3.7	-	-	-	-	-	-
									Subtalar Lumbar Rotation	-	-	-	-	-	-	7.7	-	-	-	-	-	-
								OpenPose / Low Res. (with 5 cameras)	Pelvis Tilt	-	-	-	-	-	-	5.8	-	-	-	-	-	-
									Pelvis list	-	-	-	-	-	-	2.7	-	-	-	-	-	-
									Pelvis Rotation	-	-	-	-	-	-	4.2	-	-	-	-	-	-
									Hip flexion	-	-	-	-	-	-	6.6	-	-	-	-	-	-
									Hip Adduction	-	-	-	-	-	-	3.5	-	-	-	-	-	-
									Hip Rotation	-	-	-	-	-	-	4.9	-	-	-	-	-	-
									Knee Angle	-	-	-	-	-	-	6.2	-	-	-	-	-	-
									Ankle angle	-	-	-	-	-	-	11.2	-	-	-	-	-	-
									Subtalar angle	-	-	-	-	-	-	6.1	-	-	-	-	-	-
									Subtalar Lumbar Extension	-	-	-	-	-	-	7.6	-	-	-	-	-	-
									Subtalar Lumbar Bending	-	-	-	-	-	-	4	-	-	-	-	-	-
									Subtalar Lumbar Rotation	-	-	-	-	-	-	7.1	-	-	-	-	-	-
							Video Keypoints	HRNet (with 2 cameras)	Pelvis Tilt	-	-	-	-	-	-	25.3	-	-	-	-	-	-
									Pelvis list	-	-	-	-	-	-	2.4	-	-	-	-	-	-
									Pelvis Rotation	-	-	-	-	-	-	2.8	-	-	-	-	-	-
									Hip flexion	-	-	-	-	-	-	21.4	-	-	-	-	-	-
									Hip Adduction	-	-	-	-	-	-	2.6	-	-	-	-	-	-
									Hip Rotation	-	-	-	-	-	-	5	-	-	-	-	-	-
									Knee Angle	-	-	-	-	-	-	6.3	-	-	-	-	-	-
									Ankle angle	-	-	-	-	-	-	5.9	-	-	-	-	-	-
									Subtalar angle	-	-	-	-	-	-	6.7	-	-	-	-	-	-
									Subtalar Lumbar Extension	-	-	-	-	-	-	38.4	-	-	-	-	-	-
									Subtalar Lumbar Bending	-	-	-	-	-	-	3.9	-	-	-	-	-	-
									Subtalar Lumbar Rotation	-	-	-	-	-	-	6.1	-	-	-	-	-	-
								HRNet (with 3 cameras)	Pelvis Tilt	-	-	-	-	-	-	23.7	-	-	-	-	-	-
									Pelvis list	-	-	-	-	-	-	2.3	-	-	-	-	-	-
									Pelvis Rotation	-	-	-	-	-	-	2.9	-	-	-	-	-	-
									Hip flexion	-	-	-	-	-	-	19.7	-	-	-	-	-	-
									Hip Adduction	-	-	-	-	-	-	2.6	-	-	-	-	-	-
									Hip Rotation	-	-	-	-	-	-	4.7	-	-	-	-	-	-
									Knee Angle	-	-	-	-	-	-	6.1	-	-	-	-	-	-
									Ankle angle	-	-	-	-	-	-	5.7	-	-	-	-	-	-
									Subtalar angle	-	-	-	-	-	-	6.7	-	-	-	-	-	-
									Subtalar Lumbar Extension	-	-	-	-	-	-	35.1	-	-	-	-	-	-
									Subtalar Lumbar Bending	-	-	-	-	-	-	3.6	-	-	-	-	-	-
									Subtalar Lumbar Rotation	-	-	-	-	-	-	6.4	-	-	-	-	-	-
								HRNet (with 5 cameras)	Pelvis Tilt	-	-	-	-	-	-	19.7	-	-	-	-	-	-
									Pelvis list	-	-	-	-	-	-	2.2	-	-	-	-	-	-
									Pelvis Rotation	-	-	-	-	-	-	2.6	-	-	-	-	-	-
									Hip flexion	-	-	-	-	-	-	16.5	-	-	-	-	-	-
									Hip Adduction	-	-	-	-	-	-	2.4	-	-	-	-	-	-
									Hip Rotation	-	-	-	-	-	-	4.9	-	-	-	-	-	-
									Knee Angle	-	-	-	-	-	-	6.1	-	-	-	-	-	-
									Ankle angle	-	-	-	-	-	-	5	-	-	-	-	-	-
									Subtalar angle	-	-	-	-	-	-	7.1	-	-	-	-	-	-
									Subtalar Lumbar Extension	-	-	-	-	-	-	30.2	-	-	-	-	-	-
									Subtalar Lumbar Bending	-	-	-	-	-	-	3.3	-	-	-	-	-	-
									Subtalar Lumbar Rotation	-	-	-	-	-	-	5.9	-	-	-	-	-	-
								OpenPose / High Res. (with 2 cameras)	Pelvis Tilt	-	-	-	-	-	-	12.8	-	-	-	-	-	-
									Pelvis list	-	-	-	-	-	-	2.6	-	-	-	-	-	-
									Pelvis Rotation	-	-	-	-	-	-	2.9	-	-	-	-	-	-
									Hip flexion	-	-	-	-	-	-	10.3	-	-	-	-	-	-
									Hip Adduction	-	-	-	-	-	-	2.9	-	-	-	-	-	-
									Hip Rotation	-	-	-	-	-	-	5.5	-	-	-	-	-	-
									Knee Angle	-	-	-	-	-	-	5.6	-	-	-	-	-	-
									Ankle angle	-	-	-	-	-	-	7.3	-	-	-	-	-	-
									Subtalar angle	-	-	-	-	-	-	6.3	-	-	-	-	-	-
									Subtalar Lumbar Extension	-	-	-	-	-	-	18.9	-	-	-	-	-	-
									Subtalar Lumbar Bending	-	-	-	-	-	-	4.3	-	-	-	-	-	-
									Subtalar Lumbar Rotation	-	-	-	-	-	-	6.9	-	-	-	-	-	-
								OpenPose / High Res. (with 3 cameras)	Pelvis Tilt	-	-	-	-	-	-	12.9	-	-	-	-	-	-
									Pelvis list	-	-	-	-	-	-	2.6	-	-	-	-	-	-
									Pelvis Rotation	-	-	-	-	-	-	2.9	-	-	-	-	-	-
									Hip flexion	-	-	-	-	-	-	10.5	-	-	-	-	-	-
									Hip Adduction	-	-	-	-	-	-	2.7	-	-	-	-	-	-
									Hip Rotation	-	-	-	-	-	-	5.2	-	-	-	-	-	-
									Knee Angle	-	-	-	-	-	-	5.6	-	-	-	-	-	-
									Ankle angle	-	-	-	-	-	-	7.5	-	-	-	-	-	-
									Subtalar angle	-	-	-	-	-	-	5.8	-	-	-	-	-	-
									Subtalar Lumbar Extension	-	-	-	-	-	-	19	-	-	-	-	-	-
									Subtalar Lumbar Bending	-	-	-	-	-	-	4.2	-	-	-	-	-	-
									Subtalar Lumbar Rotation	-	-	-	-	-	-	7.1	-	-	-	-	-	-
								OpenPose / High Res. (with 5 cameras)	Pelvis Tilt	-	-	-	-	-	-	10.6	-	-	-	-	-	-
									Pelvis list	-	-	-	-	-	-	2.2	-	-	-	-	-	-
									Pelvis Rotation	-	-	-	-	-	-	2.5	-	-	-	-	-	-
									Hip flexion	-	-	-	-	-	-	8.6	-	-	-	-	-	-
									Hip Adduction	-	-	-	-	-	-	2.5	-	-	-	-	-	-
									Hip Rotation	-	-	-	-	-	-	4.8	-	-	-	-	-	-
									Knee Angle	-	-	-	-	-	-	5.5	-	-	-	-	-	-
									Ankle angle	-	-	-	-	-	-	5.5	-	-	-	-	-	-
									Subtalar angle	-	-	-	-	-	-	5.6	-	-	-	-	-	-
									Subtalar Lumbar Extension	-	-	-	-	-	-	15.5	-	-	-	-	-	-
									Subtalar Lumbar Bending	-	-	-	-	-	-	3.6	-	-	-	-	-	-
									Subtalar Lumbar Rotation	-	-	-	-	-	-	5.8	-	-	-	-	-	-
								OpenPose / Low Res. (with 2 cameras)	Pelvis Tilt	-	-	-	-	-	-	17.5	-	-	-	-	-	-
									Pelvis list	-	-	-	-	-	-	3.7	-	-	-	-	-	-
									Pelvis Rotation	-	-	-	-	-	-	4.2	-	-	-	-	-	-
									Hip flexion	-	-	-	-	-	-	15	-	-	-	-	-	-
									Hip Adduction	-	-	-	-	-	-	4.2	-	-	-	-	-	-
									Hip Rotation	-	-	-	-	-	-	7.1	-	-	-	-	-	-
									Knee Angle	-	-	-	-	-	-	6.9	-	-	-	-	-	-
									Ankle angle	-	-	-	-	-	-	8.6	-	-	-	-	-	-
									Subtalar angle	-	-	-	-	-	-	8.1	-	-	-	-	-	-
									Subtalar Lumbar Extension	-	-	-	-	-	-	27.4	-	-	-	-	-	-
									Subtalar Lumbar Bending	-	-	-	-	-	-	6	-	-	-	-	-	-
									Subtalar Lumbar Rotation	-	-	-	-	-	-	7.6	-	-	-	-	-	-
								OpenPose / Low Res. (with 3 cameras)	Pelvis Tilt	-	-	-	-	-	-	19.1	-	-	-	-	-	-
									Pelvis list	-	-	-	-	-	-	3.5	-	-	-	-	-	-
									Pelvis Rotation	-	-	-	-	-	-	4.1	-	-	-	-	-	-
									Hip flexion	-	-	-	-	-	-	15.6	-	-	-	-	-	-
									Hip Adduction	-	-	-	-	-	-	3.7	-	-	-	-	-	-
									Hip Rotation	-	-	-	-	-	-	7	-	-	-	-	-	-
									Knee Angle	-	-	-	-	-	-	7	-	-	-	-	-	-
									Ankle angle	-	-	-	-	-	-	8.3	-	-	-	-	-	-
									Subtalar angle	-	-	-	-	-	-	7.4	-	-	-	-	-	-
									Subtalar Lumbar Extension	-	-	-	-	-	-	29	-	-	-	-	-	-
									Subtalar Lumbar Bending	-	-	-	-	-	-	5.8	-	-	-	-	-	-
									Subtalar Lumbar Rotation	-	-	-	-	-	-	8.4	-	-	-	-	-	-
								OpenPose / Low Res. (with 5 cameras)	Pelvis Tilt	-	-	-	-	-	-	17.3	-	-	-	-	-	-
									Pelvis list	-	-	-	-	-	-	3	-	-	-	-	-	-
									Pelvis Rotation	-	-	-	-	-	-	4.3	-	-	-	-	-	-
									Hip flexion	-	-	-	-	-	-	14.4	-	-	-	-	-	-
									Hip Adduction	-	-	-	-	-	-	3.6	-	-	-	-	-	-
									Hip Rotation	-	-	-	-	-	-	6	-	-	-	-	-	-
									Knee Angle	-	-	-	-	-	-	6.3	-	-	-	-	-	-
									Ankle angle	-	-	-	-	-	-	7.1	-	-	-	-	-	-
									Subtalar angle	-	-	-	-	-	-	6.9	-	-	-	-	-	-
									Subtalar Lumbar Extension	-	-	-	-	-	-	27	-	-	-	-	-	-
									Subtalar Lumbar Bending	-	-	-	-	-	-	4.8	-	-	-	-	-	-
									Subtalar Lumbar Rotation	-	-	-	-	-	-	7.8	-	-	-	-	-	-
						Squatting	Anatomical Markers	HRNet (with 2 cameras)	Pelvis Tilt	-	-	-	-	-	-	7	-	-	-	-	-	-
									Pelvis list	-	-	-	-	-	-	2.1	-	-	-	-	-	-
									Pelvis Rotation	-	-	-	-	-	-	2.9	-	-	-	-	-	-
									Hip flexion	-	-	-	-	-	-	6.1	-	-	-	-	-	-
									Hip Adduction	-	-	-	-	-	-	3.2	-	-	-	-	-	-
									Hip Rotation	-	-	-	-	-	-	4.9	-	-	-	-	-	-
									Knee Angle	-	-	-	-	-	-	3.5	-	-	-	-	-	-
									Ankle angle	-	-	-	-	-	-	4	-	-	-	-	-	-
									Subtalar angle	-	-	-	-	-	-	7.4	-	-	-	-	-	-
									Subtalar Lumbar Extension	-	-	-	-	-	-	8.3	-	-	-	-	-	-
									Subtalar Lumbar Bending	-	-	-	-	-	-	2.9	-	-	-	-	-	-
									Subtalar Lumbar Rotation	-	-	-	-	-	-	4.5	-	-	-	-	-	-
								HRNet (with 3 cameras)	Pelvis Tilt	-	-	-	-	-	-	6.7	-	-	-	-	-	-
									Pelvis list	-	-	-	-	-	-	2.1	-	-	-	-	-	-
									Pelvis Rotation	-	-	-	-	-	-	2.9	-	-	-	-	-	-
									Hip flexion	-	-	-	-	-	-	5.8	-	-	-	-	-	-
									Hip Adduction	-	-	-	-	-	-	3.2	-	-	-	-	-	-
									Hip Rotation	-	-	-	-	-	-	4.7	-	-	-	-	-	-
									Knee Angle	-	-	-	-	-	-	3.6	-	-	-	-	-	-
									Ankle angle	-	-	-	-	-	-	4.6	-	-	-	-	-	-
									Subtalar angle	-	-	-	-	-	-	7	-	-	-	-	-	-
									Subtalar Lumbar Extension	-	-	-	-	-	-	8.1	-	-	-	-	-	-
									Subtalar Lumbar Bending	-	-	-	-	-	-	2.8	-	-	-	-	-	-
									Subtalar Lumbar Rotation	-	-	-	-	-	-	4.5	-	-	-	-	-	-
								HRNet (with 5 cameras)	Pelvis Tilt	-	-	-	-	-	-	6	-	-	-	-	-	-
									Pelvis list	-	-	-	-	-	-	2.1	-	-	-	-	-	-
									Pelvis Rotation	-	-	-	-	-	-	3	-	-	-	-	-	-
									Hip flexion	-	-	-	-	-	-	5.6	-	-	-	-	-	-
									Hip Adduction	-	-	-	-	-	-	3.2	-	-	-	-	-	-
									Hip Rotation	-	-	-	-	-	-	4.6	-	-	-	-	-	-
									Knee Angle	-	-	-	-	-	-	3.8	-	-	-	-	-	-
									Ankle angle	-	-	-	-	-	-	4.5	-	-	-	-	-	-
									Subtalar angle	-	-	-	-	-	-	6.6	-	-	-	-	-	-
									Subtalar Lumbar Extension	-	-	-	-	-	-	7.5	-	-	-	-	-	-
									Subtalar Lumbar Bending	-	-	-	-	-	-	2.8	-	-	-	-	-	-
									Subtalar Lumbar Rotation	-	-	-	-	-	-	4.4	-	-	-	-	-	-
								OpenPose / High Res. (with 2 cameras)	Pelvis Tilt	-	-	-	-	-	-	5.8	-	-	-	-	-	-
									Pelvis list	-	-	-	-	-	-	2.3	-	-	-	-	-	-
									Pelvis Rotation	-	-	-	-	-	-	2.9	-	-	-	-	-	-
									Hip flexion	-	-	-	-	-	-	5.2	-	-	-	-	-	-
									Hip Adduction	-	-	-	-	-	-	3.5	-	-	-	-	-	-
									Hip Rotation	-	-	-	-	-	-	5.2	-	-	-	-	-	-
									Knee Angle	-	-	-	-	-	-	3.9	-	-	-	-	-	-
									Ankle angle	-	-	-	-	-	-	3.5	-	-	-	-	-	-
									Subtalar angle	-	-	-	-	-	-	7.2	-	-	-	-	-	-
									Subtalar Lumbar Extension	-	-	-	-	-	-	7	-	-	-	-	-	-
									Subtalar Lumbar Bending	-	-	-	-	-	-	2.9	-	-	-	-	-	-
									Subtalar Lumbar Rotation	-	-	-	-	-	-	4	-	-	-	-	-	-
								OpenPose / High Res. (with 3 cameras)	Pelvis Tilt	-	-	-	-	-	-	5.3	-	-	-	-	-	-
									Pelvis list	-	-	-	-	-	-	2.3	-	-	-	-	-	-
									Pelvis Rotation	-	-	-	-	-	-	2.7	-	-	-	-	-	-
									Hip flexion	-	-	-	-	-	-	5.2	-	-	-	-	-	-
									Hip Adduction	-	-	-	-	-	-	3.4	-	-	-	-	-	-
									Hip Rotation	-	-	-	-	-	-	5.2	-	-	-	-	-	-
									Knee Angle	-	-	-	-	-	-	4	-	-	-	-	-	-
									Ankle angle	-	-	-	-	-	-	3.7	-	-	-	-	-	-
									Subtalar angle	-	-	-	-	-	-	6.8	-	-	-	-	-	-
									Subtalar Lumbar Extension	-	-	-	-	-	-	6.6	-	-	-	-	-	-
									Subtalar Lumbar Bending	-	-	-	-	-	-	2.8	-	-	-	-	-	-
									Subtalar Lumbar Rotation	-	-	-	-	-	-	4.1	-	-	-	-	-	-
								OpenPose / High Res. (with 5 cameras)	Pelvis Tilt	-	-	-	-	-	-	5.5	-	-	-	-	-	-
									Pelvis list	-	-	-	-	-	-	2.2	-	-	-	-	-	-
									Pelvis Rotation	-	-	-	-	-	-	3	-	-	-	-	-	-
									Hip flexion	-	-	-	-	-	-	5.3	-	-	-	-	-	-
									Hip Adduction	-	-	-	-	-	-	3.4	-	-	-	-	-	-
									Hip Rotation	-	-	-	-	-	-	4.9	-	-	-	-	-	-
									Knee Angle	-	-	-	-	-	-	3.9	-	-	-	-	-	-
									Ankle angle	-	-	-	-	-	-	3.2	-	-	-	-	-	-
									Subtalar angle	-	-	-	-	-	-	6.5	-	-	-	-	-	-
									Subtalar Lumbar Extension	-	-	-	-	-	-	6.8	-	-	-	-	-	-
									Subtalar Lumbar Bending	-	-	-	-	-	-	2.7	-	-	-	-	-	-
									Subtalar Lumbar Rotation	-	-	-	-	-	-	3.8	-	-	-	-	-	-
								OpenPose / Low Res. (with 2 cameras)	Pelvis Tilt	-	-	-	-	-	-	6.1	-	-	-	-	-	-
									Pelvis list	-	-	-	-	-	-	2.4	-	-	-	-	-	-
									Pelvis Rotation	-	-	-	-	-	-	3.1	-	-	-	-	-	-
									Hip flexion	-	-	-	-	-	-	6.5	-	-	-	-	-	-
									Hip Adduction	-	-	-	-	-	-	3.5	-	-	-	-	-	-
									Hip Rotation	-	-	-	-	-	-	5.3	-	-	-	-	-	-
									Knee Angle	-	-	-	-	-	-	4.5	-	-	-	-	-	-
									Ankle angle	-	-	-	-	-	-	4.7	-	-	-	-	-	-
									Subtalar angle	-	-	-	-	-	-	7.1	-	-	-	-	-	-
									Subtalar Lumbar Extension	-	-	-	-	-	-	7.6	-	-	-	-	-	-
									Subtalar Lumbar Bending	-	-	-	-	-	-	3	-	-	-	-	-	-
									Subtalar Lumbar Rotation	-	-	-	-	-	-	4	-	-	-	-	-	-
								OpenPose / Low Res. (with 3 cameras)	Pelvis Tilt	-	-	-	-	-	-	6.4	-	-	-	-	-	-
									Pelvis list	-	-	-	-	-	-	2.4	-	-	-	-	-	-
									Pelvis Rotation	-	-	-	-	-	-	3	-	-	-	-	-	-
									Hip flexion	-	-	-	-	-	-	6.7	-	-	-	-	-	-
									Hip Adduction	-	-	-	-	-	-	3.5	-	-	-	-	-	-
									Hip Rotation	-	-	-	-	-	-	5.1	-	-	-	-	-	-
									Knee Angle	-	-	-	-	-	-	4.6	-	-	-	-	-	-
									Ankle angle	-	-	-	-	-	-	5.1	-	-	-	-	-	-
									Subtalar angle	-	-	-	-	-	-	6.3	-	-	-	-	-	-
									Subtalar Lumbar Extension	-	-	-	-	-	-	8.1	-	-	-	-	-	-
									Subtalar Lumbar Bending	-	-	-	-	-	-	3	-	-	-	-	-	-
									Subtalar Lumbar Rotation	-	-	-	-	-	-	3.9	-	-	-	-	-	-
								OpenPose / Low Res. (with 5 cameras)	Pelvis Tilt	-	-	-	-	-	-	5.6	-	-	-	-	-	-
									Pelvis list	-	-	-	-	-	-	2.4	-	-	-	-	-	-
									Pelvis Rotation	-	-	-	-	-	-	3.3	-	-	-	-	-	-
									Hip flexion	-	-	-	-	-	-	6.2	-	-	-	-	-	-
									Hip Adduction	-	-	-	-	-	-	3.5	-	-	-	-	-	-
									Hip Rotation	-	-	-	-	-	-	4.8	-	-	-	-	-	-
									Knee Angle	-	-	-	-	-	-	4.3	-	-	-	-	-	-
									Ankle angle	-	-	-	-	-	-	4.3	-	-	-	-	-	-
									Subtalar angle	-	-	-	-	-	-	6.4	-	-	-	-	-	-
									Subtalar Lumbar Extension	-	-	-	-	-	-	7.5	-	-	-	-	-	-
									Subtalar Lumbar Bending	-	-	-	-	-	-	3.2	-	-	-	-	-	-
									Subtalar Lumbar Rotation	-	-	-	-	-	-	4.4	-	-	-	-	-	-
							Video Keypoints	HRNet (with 2 cameras)	Pelvis Tilt	-	-	-	-	-	-	22.6	-	-	-	-	-	-
									Pelvis list	-	-	-	-	-	-	2.9	-	-	-	-	-	-
									Pelvis Rotation	-	-	-	-	-	-	2.2	-	-	-	-	-	-
									Hip flexion	-	-	-	-	-	-	19.8	-	-	-	-	-	-
									Hip Adduction	-	-	-	-	-	-	2.5	-	-	-	-	-	-
									Hip Rotation	-	-	-	-	-	-	7.1	-	-	-	-	-	-
									Knee Angle	-	-	-	-	-	-	4.3	-	-	-	-	-	-
									Ankle angle	-	-	-	-	-	-	3.5	-	-	-	-	-	-
									Subtalar angle	-	-	-	-	-	-	9.1	-	-	-	-	-	-
									Subtalar Lumbar Extension	-	-	-	-	-	-	35.2	-	-	-	-	-	-
									Subtalar Lumbar Bending	-	-	-	-	-	-	3.4	-	-	-	-	-	-
									Subtalar Lumbar Rotation	-	-	-	-	-	-	3.1	-	-	-	-	-	-
								HRNet (with 3 cameras)	Pelvis Tilt	-	-	-	-	-	-	22.4	-	-	-	-	-	-
									Pelvis list	-	-	-	-	-	-	2.8	-	-	-	-	-	-
									Pelvis Rotation	-	-	-	-	-	-	2.2	-	-	-	-	-	-
									Hip flexion	-	-	-	-	-	-	19.4	-	-	-	-	-	-
									Hip Adduction	-	-	-	-	-	-	2.4	-	-	-	-	-	-
									Hip Rotation	-	-	-	-	-	-	6.7	-	-	-	-	-	-
									Knee Angle	-	-	-	-	-	-	4	-	-	-	-	-	-
									Ankle angle	-	-	-	-	-	-	3.5	-	-	-	-	-	-
									Subtalar angle	-	-	-	-	-	-	8.8	-	-	-	-	-	-
									Subtalar Lumbar Extension	-	-	-	-	-	-	34	-	-	-	-	-	-
									Subtalar Lumbar Bending	-	-	-	-	-	-	3.2	-	-	-	-	-	-
									Subtalar Lumbar Rotation	-	-	-	-	-	-	3	-	-	-	-	-	-
								HRNet (with 5 cameras)	Pelvis Tilt	-	-	-	-	-	-	18.7	-	-	-	-	-	-
									Pelvis list	-	-	-	-	-	-	2.3	-	-	-	-	-	-
									Pelvis Rotation	-	-	-	-	-	-	2.1	-	-	-	-	-	-
									Hip flexion	-	-	-	-	-	-	16.2	-	-	-	-	-	-
									Hip Adduction	-	-	-	-	-	-	2.3	-	-	-	-	-	-
									Hip Rotation	-	-	-	-	-	-	6.5	-	-	-	-	-	-
									Knee Angle	-	-	-	-	-	-	4.6	-	-	-	-	-	-
									Ankle angle	-	-	-	-	-	-	3.2	-	-	-	-	-	-
									Subtalar angle	-	-	-	-	-	-	9.2	-	-	-	-	-	-
									Subtalar Lumbar Extension	-	-	-	-	-	-	28.9	-	-	-	-	-	-
									Subtalar Lumbar Bending	-	-	-	-	-	-	2.6	-	-	-	-	-	-
									Subtalar Lumbar Rotation	-	-	-	-	-	-	2.7	-	-	-	-	-	-
								OpenPose / High Res. (with 2 cameras)	Pelvis Tilt	-	-	-	-	-	-	10.3	-	-	-	-	-	-
									Pelvis list	-	-	-	-	-	-	3.2	-	-	-	-	-	-
									Pelvis Rotation	-	-	-	-	-	-	2.4	-	-	-	-	-	-
									Hip flexion	-	-	-	-	-	-	9.4	-	-	-	-	-	-
									Hip Adduction	-	-	-	-	-	-	2.8	-	-	-	-	-	-
									Hip Rotation	-	-	-	-	-	-	6	-	-	-	-	-	-
									Knee Angle	-	-	-	-	-	-	4.2	-	-	-	-	-	-
									Ankle angle	-	-	-	-	-	-	3.2	-	-	-	-	-	-
									Subtalar angle	-	-	-	-	-	-	6.7	-	-	-	-	-	-
									Subtalar Lumbar Extension	-	-	-	-	-	-	15.2	-	-	-	-	-	-
									Subtalar Lumbar Bending	-	-	-	-	-	-	3.7	-	-	-	-	-	-
									Subtalar Lumbar Rotation	-	-	-	-	-	-	3.8	-	-	-	-	-	-
								OpenPose / High Res. (with 3 cameras)	Pelvis Tilt	-	-	-	-	-	-	10	-	-	-	-	-	-
									Pelvis list	-	-	-	-	-	-	3	-	-	-	-	-	-
									Pelvis Rotation	-	-	-	-	-	-	2.3	-	-	-	-	-	-
									Hip flexion	-	-	-	-	-	-	9.4	-	-	-	-	-	-
									Hip Adduction	-	-	-	-	-	-	2.5	-	-	-	-	-	-
									Hip Rotation	-	-	-	-	-	-	6.2	-	-	-	-	-	-
									Knee Angle	-	-	-	-	-	-	3.8	-	-	-	-	-	-
									Ankle angle	-	-	-	-	-	-	3.2	-	-	-	-	-	-
									Subtalar angle	-	-	-	-	-	-	6.7	-	-	-	-	-	-
									Subtalar Lumbar Extension	-	-	-	-	-	-	14.8	-	-	-	-	-	-
									Subtalar Lumbar Bending	-	-	-	-	-	-	3.6	-	-	-	-	-	-
									Subtalar Lumbar Rotation	-	-	-	-	-	-	4	-	-	-	-	-	-
								OpenPose / High Res. (with 5 cameras)	Pelvis Tilt	-	-	-	-	-	-	7.6	-	-	-	-	-	-
									Pelvis list	-	-	-	-	-	-	2.2	-	-	-	-	-	-
									Pelvis Rotation	-	-	-	-	-	-	2.3	-	-	-	-	-	-
									Hip flexion	-	-	-	-	-	-	7.2	-	-	-	-	-	-
									Hip Adduction	-	-	-	-	-	-	2.4	-	-	-	-	-	-
									Hip Rotation	-	-	-	-	-	-	5.6	-	-	-	-	-	-
									Knee Angle	-	-	-	-	-	-	4.1	-	-	-	-	-	-
									Ankle angle	-	-	-	-	-	-	2.6	-	-	-	-	-	-
									Subtalar angle	-	-	-	-	-	-	6.4	-	-	-	-	-	-
									Subtalar Lumbar Extension	-	-	-	-	-	-	11.1	-	-	-	-	-	-
									Subtalar Lumbar Bending	-	-	-	-	-	-	2.7	-	-	-	-	-	-
									Subtalar Lumbar Rotation	-	-	-	-	-	-	3.3	-	-	-	-	-	-
								OpenPose / Low Res. (with 2 cameras)	Pelvis Tilt	-	-	-	-	-	-	13.8	-	-	-	-	-	-
									Pelvis list	-	-	-	-	-	-	3.9	-	-	-	-	-	-
									Pelvis Rotation	-	-	-	-	-	-	3.4	-	-	-	-	-	-
									Hip flexion	-	-	-	-	-	-	13.4	-	-	-	-	-	-
									Hip Adduction	-	-	-	-	-	-	4	-	-	-	-	-	-
									Hip Rotation	-	-	-	-	-	-	8.3	-	-	-	-	-	-
									Knee Angle	-	-	-	-	-	-	5.5	-	-	-	-	-	-
									Ankle angle	-	-	-	-	-	-	4.7	-	-	-	-	-	-
									Subtalar angle	-	-	-	-	-	-	9.8	-	-	-	-	-	-
									Subtalar Lumbar Extension	-	-	-	-	-	-	21.8	-	-	-	-	-	-
									Subtalar Lumbar Bending	-	-	-	-	-	-	5.4	-	-	-	-	-	-
									Subtalar Lumbar Rotation	-	-	-	-	-	-	4.7	-	-	-	-	-	-
								OpenPose / Low Res. (with 3 cameras)	Pelvis Tilt	-	-	-	-	-	-	13.8	-	-	-	-	-	-
									Pelvis list	-	-	-	-	-	-	3.9	-	-	-	-	-	-
									Pelvis Rotation	-	-	-	-	-	-	3.6	-	-	-	-	-	-
									Hip flexion	-	-	-	-	-	-	13	-	-	-	-	-	-
									Hip Adduction	-	-	-	-	-	-	4	-	-	-	-	-	-
									Hip Rotation	-	-	-	-	-	-	7.9	-	-	-	-	-	-
									Knee Angle	-	-	-	-	-	-	5.2	-	-	-	-	-	-
									Ankle angle	-	-	-	-	-	-	5.1	-	-	-	-	-	-
									Subtalar angle	-	-	-	-	-	-	8.8	-	-	-	-	-	-
									Subtalar Lumbar Extension	-	-	-	-	-	-	21.4	-	-	-	-	-	-
									Subtalar Lumbar Bending	-	-	-	-	-	-	5.3	-	-	-	-	-	-
									Subtalar Lumbar Rotation	-	-	-	-	-	-	4.9	-	-	-	-	-	-
								OpenPose / Low Res. (with 5 cameras)	Pelvis Tilt	-	-	-	-	-	-	13.6	-	-	-	-	-	-
									Pelvis list	-	-	-	-	-	-	3.2	-	-	-	-	-	-
									Pelvis Rotation	-	-	-	-	-	-	3.1	-	-	-	-	-	-
									Hip flexion	-	-	-	-	-	-	12.2	-	-	-	-	-	-
									Hip Adduction	-	-	-	-	-	-	3.4	-	-	-	-	-	-
									Hip Rotation	-	-	-	-	-	-	6.2	-	-	-	-	-	-
									Knee Angle	-	-	-	-	-	-	4.7	-	-	-	-	-	-
									Ankle angle	-	-	-	-	-	-	3.9	-	-	-	-	-	-
									Subtalar angle	-	-	-	-	-	-	8.3	-	-	-	-	-	-
									Subtalar Lumbar Extension	-	-	-	-	-	-	21.7	-	-	-	-	-	-
									Subtalar Lumbar Bending	-	-	-	-	-	-	4.2	-	-	-	-	-	-
									Subtalar Lumbar Rotation	-	-	-	-	-	-	4.8	-	-	-	-	-	-
						Sit to Stand	Anatomical Markers	HRNet (with 2 cameras)	Pelvis Tilt	-	-	-	-	-	-	9.6	-	-	-	-	-	-
									Pelvis list	-	-	-	-	-	-	2	-	-	-	-	-	-
									Pelvis Rotation	-	-	-	-	-	-	3.9	-	-	-	-	-	-
									Hip flexion	-	-	-	-	-	-	8.1	-	-	-	-	-	-
									Hip Adduction	-	-	-	-	-	-	3.2	-	-	-	-	-	-
									Hip Rotation	-	-	-	-	-	-	3.8	-	-	-	-	-	-
									Knee Angle	-	-	-	-	-	-	3.8	-	-	-	-	-	-
									Ankle angle	-	-	-	-	-	-	5.5	-	-	-	-	-	-
									Subtalar angle	-	-	-	-	-	-	6.5	-	-	-	-	-	-
									Subtalar Lumbar Extension	-	-	-	-	-	-	11.3	-	-	-	-	-	-
									Subtalar Lumbar Bending	-	-	-	-	-	-	2.4	-	-	-	-	-	-
									Subtalar Lumbar Rotation	-	-	-	-	-	-	4.7	-	-	-	-	-	-
								HRNet (with 3 cameras)	Pelvis Tilt	-	-	-	-	-	-	9.3	-	-	-	-	-	-
									Pelvis list	-	-	-	-	-	-	2	-	-	-	-	-	-
									Pelvis Rotation	-	-	-	-	-	-	3.8	-	-	-	-	-	-
									Hip flexion	-	-	-	-	-	-	7.8	-	-	-	-	-	-
									Hip Adduction	-	-	-	-	-	-	3.3	-	-	-	-	-	-
									Hip Rotation	-	-	-	-	-	-	3.6	-	-	-	-	-	-
									Knee Angle	-	-	-	-	-	-	4	-	-	-	-	-	-
									Ankle angle	-	-	-	-	-	-	5.9	-	-	-	-	-	-
									Subtalar angle	-	-	-	-	-	-	6.6	-	-	-	-	-	-
									Subtalar Lumbar Extension	-	-	-	-	-	-	10.7	-	-	-	-	-	-
									Subtalar Lumbar Bending	-	-	-	-	-	-	2.4	-	-	-	-	-	-
									Subtalar Lumbar Rotation	-	-	-	-	-	-	4.8	-	-	-	-	-	-
								HRNet (with 5 cameras)	Pelvis Tilt	-	-	-	-	-	-	8.1	-	-	-	-	-	-
									Pelvis list	-	-	-	-	-	-	2	-	-	-	-	-	-
									Pelvis Rotation	-	-	-	-	-	-	4.1	-	-	-	-	-	-
									Hip flexion	-	-	-	-	-	-	7.1	-	-	-	-	-	-
									Hip Adduction	-	-	-	-	-	-	3.4	-	-	-	-	-	-
									Hip Rotation	-	-	-	-	-	-	3.7	-	-	-	-	-	-
									Knee Angle	-	-	-	-	-	-	4.7	-	-	-	-	-	-
									Ankle angle	-	-	-	-	-	-	5.1	-	-	-	-	-	-
									Subtalar angle	-	-	-	-	-	-	6.9	-	-	-	-	-	-
									Subtalar Lumbar Extension	-	-	-	-	-	-	9.8	-	-	-	-	-	-
									Subtalar Lumbar Bending	-	-	-	-	-	-	2.2	-	-	-	-	-	-
									Subtalar Lumbar Rotation	-	-	-	-	-	-	4.7	-	-	-	-	-	-
								OpenPose / High Res. (with 2 cameras)	Pelvis Tilt	-	-	-	-	-	-	8.1	-	-	-	-	-	-
									Pelvis list	-	-	-	-	-	-	2	-	-	-	-	-	-
									Pelvis Rotation	-	-	-	-	-	-	3.4	-	-	-	-	-	-
									Hip flexion	-	-	-	-	-	-	7.1	-	-	-	-	-	-
									Hip Adduction	-	-	-	-	-	-	3.2	-	-	-	-	-	-
									Hip Rotation	-	-	-	-	-	-	3.8	-	-	-	-	-	-
									Knee Angle	-	-	-	-	-	-	4.6	-	-	-	-	-	-
									Ankle angle	-	-	-	-	-	-	4.9	-	-	-	-	-	-
									Subtalar angle	-	-	-	-	-	-	6.4	-	-	-	-	-	-
									Subtalar Lumbar Extension	-	-	-	-	-	-	9.7	-	-	-	-	-	-
									Subtalar Lumbar Bending	-	-	-	-	-	-	2.5	-	-	-	-	-	-
									Subtalar Lumbar Rotation	-	-	-	-	-	-	4.3	-	-	-	-	-	-
								OpenPose / High Res. (with 3 cameras)	Pelvis Tilt	-	-	-	-	-	-	7.2	-	-	-	-	-	-
									Pelvis list	-	-	-	-	-	-	1.9	-	-	-	-	-	-
									Pelvis Rotation	-	-	-	-	-	-	3.2	-	-	-	-	-	-
									Hip flexion	-	-	-	-	-	-	6.8	-	-	-	-	-	-
									Hip Adduction	-	-	-	-	-	-	3.1	-	-	-	-	-	-
									Hip Rotation	-	-	-	-	-	-	3.6	-	-	-	-	-	-
									Knee Angle	-	-	-	-	-	-	4.9	-	-	-	-	-	-
									Ankle angle	-	-	-	-	-	-	4.8	-	-	-	-	-	-
									Subtalar angle	-	-	-	-	-	-	6.4	-	-	-	-	-	-
									Subtalar Lumbar Extension	-	-	-	-	-	-	8.8	-	-	-	-	-	-
									Subtalar Lumbar Bending	-	-	-	-	-	-	2.3	-	-	-	-	-	-
									Subtalar Lumbar Rotation	-	-	-	-	-	-	4.3	-	-	-	-	-	-
								OpenPose / High Res. (with 5 cameras)	Pelvis Tilt	-	-	-	-	-	-	7	-	-	-	-	-	-
									Pelvis list	-	-	-	-	-	-	1.9	-	-	-	-	-	-
									Pelvis Rotation	-	-	-	-	-	-	3.6	-	-	-	-	-	-
									Hip flexion	-	-	-	-	-	-	6.5	-	-	-	-	-	-
									Hip Adduction	-	-	-	-	-	-	3.4	-	-	-	-	-	-
									Hip Rotation	-	-	-	-	-	-	3.6	-	-	-	-	-	-
									Knee Angle	-	-	-	-	-	-	5	-	-	-	-	-	-
									Ankle angle	-	-	-	-	-	-	3.9	-	-	-	-	-	-
									Subtalar angle	-	-	-	-	-	-	6.1	-	-	-	-	-	-
									Subtalar Lumbar Extension	-	-	-	-	-	-	8.9	-	-	-	-	-	-
									Subtalar Lumbar Bending	-	-	-	-	-	-	2.3	-	-	-	-	-	-
									Subtalar Lumbar Rotation	-	-	-	-	-	-	4.3	-	-	-	-	-	-
								OpenPose / Low Res. (with 2 cameras)	Pelvis Tilt	-	-	-	-	-	-	8.4	-	-	-	-	-	-
									Pelvis list	-	-	-	-	-	-	2.2	-	-	-	-	-	-
									Pelvis Rotation	-	-	-	-	-	-	3.7	-	-	-	-	-	-
									Hip flexion	-	-	-	-	-	-	8.1	-	-	-	-	-	-
									Hip Adduction	-	-	-	-	-	-	4	-	-	-	-	-	-
									Hip Rotation	-	-	-	-	-	-	4	-	-	-	-	-	-
									Knee Angle	-	-	-	-	-	-	5	-	-	-	-	-	-
									Ankle angle	-	-	-	-	-	-	5.8	-	-	-	-	-	-
									Subtalar angle	-	-	-	-	-	-	5.9	-	-	-	-	-	-
									Subtalar Lumbar Extension	-	-	-	-	-	-	10.2	-	-	-	-	-	-
									Subtalar Lumbar Bending	-	-	-	-	-	-	2.9	-	-	-	-	-	-
									Subtalar Lumbar Rotation	-	-	-	-	-	-	4.6	-	-	-	-	-	-
								OpenPose / Low Res. (with 3 cameras)	Pelvis Tilt	-	-	-	-	-	-	8.6	-	-	-	-	-	-
									Pelvis list	-	-	-	-	-	-	2.1	-	-	-	-	-	-
									Pelvis Rotation	-	-	-	-	-	-	3.5	-	-	-	-	-	-
									Hip flexion	-	-	-	-	-	-	8.9	-	-	-	-	-	-
									Hip Adduction	-	-	-	-	-	-	3.7	-	-	-	-	-	-
									Hip Rotation	-	-	-	-	-	-	3.8	-	-	-	-	-	-
									Knee Angle	-	-	-	-	-	-	5.4	-	-	-	-	-	-
									Ankle angle	-	-	-	-	-	-	5.7	-	-	-	-	-	-
									Subtalar angle	-	-	-	-	-	-	5.9	-	-	-	-	-	-
									Subtalar Lumbar Extension	-	-	-	-	-	-	10.7	-	-	-	-	-	-
									Subtalar Lumbar Bending	-	-	-	-	-	-	2.7	-	-	-	-	-	-
									Subtalar Lumbar Rotation	-	-	-	-	-	-	4.5	-	-	-	-	-	-
								OpenPose / Low Res. (with 5 cameras)	Pelvis Tilt	-	-	-	-	-	-	7.9	-	-	-	-	-	-
									Pelvis list	-	-	-	-	-	-	1.9	-	-	-	-	-	-
									Pelvis Rotation	-	-	-	-	-	-	4	-	-	-	-	-	-
									Hip flexion	-	-	-	-	-	-	7.7	-	-	-	-	-	-
									Hip Adduction	-	-	-	-	-	-	3.8	-	-	-	-	-	-
									Hip Rotation	-	-	-	-	-	-	3.9	-	-	-	-	-	-
									Knee Angle	-	-	-	-	-	-	4.8	-	-	-	-	-	-
									Ankle angle	-	-	-	-	-	-	4.8	-	-	-	-	-	-
									Subtalar angle	-	-	-	-	-	-	5.6	-	-	-	-	-	-
									Subtalar Lumbar Extension	-	-	-	-	-	-	10.2	-	-	-	-	-	-
									Subtalar Lumbar Bending	-	-	-	-	-	-	2.9	-	-	-	-	-	-
									Subtalar Lumbar Rotation	-	-	-	-	-	-	4.7	-	-	-	-	-	-
							Video Keypoints	HRNet (with 2 cameras)	Pelvis Tilt	-	-	-	-	-	-	18.6	-	-	-	-	-	-
									Pelvis list	-	-	-	-	-	-	2.1	-	-	-	-	-	-
									Pelvis Rotation	-	-	-	-	-	-	2.1	-	-	-	-	-	-
									Hip flexion	-	-	-	-	-	-	15.9	-	-	-	-	-	-
									Hip Adduction	-	-	-	-	-	-	2.3	-	-	-	-	-	-
									Hip Rotation	-	-	-	-	-	-	4.4	-	-	-	-	-	-
									Knee Angle	-	-	-	-	-	-	5.2	-	-	-	-	-	-
									Ankle angle	-	-	-	-	-	-	3.7	-	-	-	-	-	-
									Subtalar angle	-	-	-	-	-	-	6.8	-	-	-	-	-	-
									Subtalar Lumbar Extension	-	-	-	-	-	-	27.7	-	-	-	-	-	-
									Subtalar Lumbar Bending	-	-	-	-	-	-	2.5	-	-	-	-	-	-
									Subtalar Lumbar Rotation	-	-	-	-	-	-	2.5	-	-	-	-	-	-
								HRNet (with 3 cameras)	Pelvis Tilt	-	-	-	-	-	-	18.3	-	-	-	-	-	-
									Pelvis list	-	-	-	-	-	-	2	-	-	-	-	-	-
									Pelvis Rotation	-	-	-	-	-	-	2.2	-	-	-	-	-	-
									Hip flexion	-	-	-	-	-	-	15.4	-	-	-	-	-	-
									Hip Adduction	-	-	-	-	-	-	2.5	-	-	-	-	-	-
									Hip Rotation	-	-	-	-	-	-	4.2	-	-	-	-	-	-
									Knee Angle	-	-	-	-	-	-	5.1	-	-	-	-	-	-
									Ankle angle	-	-	-	-	-	-	3.8	-	-	-	-	-	-
									Subtalar angle	-	-	-	-	-	-	6.5	-	-	-	-	-	-
									Subtalar Lumbar Extension	-	-	-	-	-	-	26.4	-	-	-	-	-	-
									Subtalar Lumbar Bending	-	-	-	-	-	-	2.4	-	-	-	-	-	-
									Subtalar Lumbar Rotation	-	-	-	-	-	-	2.7	-	-	-	-	-	-
								HRNet (with 5 cameras)	Pelvis Tilt	-	-	-	-	-	-	14.4	-	-	-	-	-	-
									Pelvis list	-	-	-	-	-	-	1.8	-	-	-	-	-	-
									Pelvis Rotation	-	-	-	-	-	-	2.1	-	-	-	-	-	-
									Hip flexion	-	-	-	-	-	-	12.3	-	-	-	-	-	-
									Hip Adduction	-	-	-	-	-	-	2.4	-	-	-	-	-	-
									Hip Rotation	-	-	-	-	-	-	4.3	-	-	-	-	-	-
									Knee Angle	-	-	-	-	-	-	5.9	-	-	-	-	-	-
									Ankle angle	-	-	-	-	-	-	3.6	-	-	-	-	-	-
									Subtalar angle	-	-	-	-	-	-	7.3	-	-	-	-	-	-
									Subtalar Lumbar Extension	-	-	-	-	-	-	20.3	-	-	-	-	-	-
									Subtalar Lumbar Bending	-	-	-	-	-	-	2.1	-	-	-	-	-	-
									Subtalar Lumbar Rotation	-	-	-	-	-	-	2.7	-	-	-	-	-	-
								OpenPose / High Res. (with 2 cameras)	Pelvis Tilt	-	-	-	-	-	-	8.5	-	-	-	-	-	-
									Pelvis list	-	-	-	-	-	-	2.1	-	-	-	-	-	-
									Pelvis Rotation	-	-	-	-	-	-	2.1	-	-	-	-	-	-
									Hip flexion	-	-	-	-	-	-	8.6	-	-	-	-	-	-
									Hip Adduction	-	-	-	-	-	-	2.6	-	-	-	-	-	-
									Hip Rotation	-	-	-	-	-	-	4	-	-	-	-	-	-
									Knee Angle	-	-	-	-	-	-	5.5	-	-	-	-	-	-
									Ankle angle	-	-	-	-	-	-	3.7	-	-	-	-	-	-
									Subtalar angle	-	-	-	-	-	-	5.8	-	-	-	-	-	-
									Subtalar Lumbar Extension	-	-	-	-	-	-	12.5	-	-	-	-	-	-
									Subtalar Lumbar Bending	-	-	-	-	-	-	2.8	-	-	-	-	-	-
									Subtalar Lumbar Rotation	-	-	-	-	-	-	3.4	-	-	-	-	-	-
								OpenPose / High Res. (with 3 cameras)	Pelvis Tilt	-	-	-	-	-	-	7.7	-	-	-	-	-	-
									Pelvis list	-	-	-	-	-	-	2.3	-	-	-	-	-	-
									Pelvis Rotation	-	-	-	-	-	-	2.2	-	-	-	-	-	-
									Hip flexion	-	-	-	-	-	-	8.7	-	-	-	-	-	-
									Hip Adduction	-	-	-	-	-	-	2.6	-	-	-	-	-	-
									Hip Rotation	-	-	-	-	-	-	4.2	-	-	-	-	-	-
									Knee Angle	-	-	-	-	-	-	5.6	-	-	-	-	-	-
									Ankle angle	-	-	-	-	-	-	3.6	-	-	-	-	-	-
									Subtalar angle	-	-	-	-	-	-	5.5	-	-	-	-	-	-
									Subtalar Lumbar Extension	-	-	-	-	-	-	11.7	-	-	-	-	-	-
									Subtalar Lumbar Bending	-	-	-	-	-	-	3.1	-	-	-	-	-	-
									Subtalar Lumbar Rotation	-	-	-	-	-	-	3.8	-	-	-	-	-	-
								OpenPose / High Res. (with 5 cameras)	Pelvis Tilt	-	-	-	-	-	-	6.2	-	-	-	-	-	-
									Pelvis list	-	-	-	-	-	-	1.7	-	-	-	-	-	-
									Pelvis Rotation	-	-	-	-	-	-	2.2	-	-	-	-	-	-
									Hip flexion	-	-	-	-	-	-	6.4	-	-	-	-	-	-
									Hip Adduction	-	-	-	-	-	-	2.5	-	-	-	-	-	-
									Hip Rotation	-	-	-	-	-	-	3.7	-	-	-	-	-	-
									Knee Angle	-	-	-	-	-	-	5.7	-	-	-	-	-	-
									Ankle angle	-	-	-	-	-	-	3.1	-	-	-	-	-	-
									Subtalar angle	-	-	-	-	-	-	4.9	-	-	-	-	-	-
									Subtalar Lumbar Extension	-	-	-	-	-	-	9	-	-	-	-	-	-
									Subtalar Lumbar Bending	-	-	-	-	-	-	2.4	-	-	-	-	-	-
									Subtalar Lumbar Rotation	-	-	-	-	-	-	3	-	-	-	-	-	-
								OpenPose / Low Res. (with 2 cameras)	Pelvis Tilt	-	-	-	-	-	-	12.5	-	-	-	-	-	-
									Pelvis list	-	-	-	-	-	-	3.6	-	-	-	-	-	-
									Pelvis Rotation	-	-	-	-	-	-	4	-	-	-	-	-	-
									Hip flexion	-	-	-	-	-	-	12.6	-	-	-	-	-	-
									Hip Adduction	-	-	-	-	-	-	5	-	-	-	-	-	-
									Hip Rotation	-	-	-	-	-	-	6.6	-	-	-	-	-	-
									Knee Angle	-	-	-	-	-	-	6.1	-	-	-	-	-	-
									Ankle angle	-	-	-	-	-	-	5	-	-	-	-	-	-
									Subtalar angle	-	-	-	-	-	-	8	-	-	-	-	-	-
									Subtalar Lumbar Extension	-	-	-	-	-	-	19.2	-	-	-	-	-	-
									Subtalar Lumbar Bending	-	-	-	-	-	-	5.1	-	-	-	-	-	-
									Subtalar Lumbar Rotation	-	-	-	-	-	-	4.9	-	-	-	-	-	-
								OpenPose / Low Res. (with 3 cameras)	Pelvis Tilt	-	-	-	-	-	-	12.2	-	-	-	-	-	-
									Pelvis list	-	-	-	-	-	-	3.2	-	-	-	-	-	-
									Pelvis Rotation	-	-	-	-	-	-	4.1	-	-	-	-	-	-
									Hip flexion	-	-	-	-	-	-	12.7	-	-	-	-	-	-
									Hip Adduction	-	-	-	-	-	-	5	-	-	-	-	-	-
									Hip Rotation	-	-	-	-	-	-	5.8	-	-	-	-	-	-
									Knee Angle	-	-	-	-	-	-	6.4	-	-	-	-	-	-
									Ankle angle	-	-	-	-	-	-	4.8	-	-	-	-	-	-
									Subtalar angle	-	-	-	-	-	-	6.8	-	-	-	-	-	-
									Subtalar Lumbar Extension	-	-	-	-	-	-	18.2	-	-	-	-	-	-
									Subtalar Lumbar Bending	-	-	-	-	-	-	4.9	-	-	-	-	-	-
									Subtalar Lumbar Rotation	-	-	-	-	-	-	5.3	-	-	-	-	-	-
								OpenPose / Low Res. (with 5 cameras)	Pelvis Tilt	-	-	-	-	-	-	10.7	-	-	-	-	-	-
									Pelvis list	-	-	-	-	-	-	2.5	-	-	-	-	-	-
									Pelvis Rotation	-	-	-	-	-	-	3.6	-	-	-	-	-	-
									Hip flexion	-	-	-	-	-	-	10	-	-	-	-	-	-
									Hip Adduction	-	-	-	-	-	-	4.2	-	-	-	-	-	-
									Hip Rotation	-	-	-	-	-	-	4.9	-	-	-	-	-	-
									Knee Angle	-	-	-	-	-	-	5.6	-	-	-	-	-	-
									Ankle angle	-	-	-	-	-	-	4.4	-	-	-	-	-	-
									Subtalar angle	-	-	-	-	-	-	5.7	-	-	-	-	-	-
									Subtalar Lumbar Extension	-	-	-	-	-	-	15.4	-	-	-	-	-	-
									Subtalar Lumbar Bending	-	-	-	-	-	-	3.7	-	-	-	-	-	-
									Subtalar Lumbar Rotation	-	-	-	-	-	-	4.8	-	-	-	-	-	-
						Walk.		Knee	Adduction moment (%BW*ht)	-	-	-	-	0.8944	1.4435	-	-	-	-	-	-	-
						S-to-S		Knee	Extension moment (%BW*ht)	-	-	-	-	0.80622	1.11613	-	-	-	-	-	-	-
Kakavand et al., (2024)	10 healthy adults (M = 5; F= 5)	age = 29.5±3.3 years height = 1.76±0.08 m body mass = 70.6±11.8 kg	Study evaluates the performance of marker-based and markerless (OpenCap) motion capture systems in assessing joint kinematics and kinetics during cycling. Pedal reaction forces and crank positions were measured at 250 Hz using Sensix pedals and an encoder. Participants cycled for 20 seconds at two cadences (90 ± 5.0 rpm and 60 ± 5.0 rpm) and three resistance levels (low, normal, high), generating…	10-camera motion capture system (Vicon Motion Systems Ltd., Oxford, UK) operating at a sampling rate of 250 Hz.	Four smartphones (iPhone 12 Pro, Apple Inc., Cupertino, CA, USA) at a sampling rate of 60 Hz.	Cycling	Left	Joint Angle	Hip_Flex-Ext (°)	61.04	11.3	56.53	12.07	0.96	1.946	-	-	-	-	-	-	-
									Hip_Add/Abd (°)	-6.33	2.37	-5.57	3.85	0.76	0.996	-	-	-	-	-	-	-
									Hip_Rotation (°)	1.37	4.27	-0.23	4.05	0.71	0.887	-	-	-	-	-	-	-
									Knee_Flex-Ext (°)	70.95	11.97	76.52	12.72	0.97	2.092	-	-	-	-	-	-	-
									Ankle_Dros-Plnt (°)	6.97	6.42	16.64	5.57	0.94	1.738	-	-	-	-	-	-	-
									Ankle_Sup/Pron (°)	-1.24	3.48	9.26	4.55	0.78	1.045	-	-	-	-	-	-	-
							Right	Joint Angle	Hip_Flex-Ext (°)	59.5	9.78	55.65	11.07	0.97	2.092	-	-	-	-	-	-	-
									Hip_Add/Abd (°)	-6.75	2.54	-6.2	4.33	0.84	1.221	-	-	-	-	-	-	-
									Hip_Rotation (°)	2.36	3.98	0.24	4.8	0.4	0.424	-	-	-	-	-	-	-
									Knee_Flex-Ext (°)	70.76	12.05	77.55	11.87	0.97	2.092	-	-	-	-	-	-	-
									Ankle_Dros-Plnt (°)	6.61	6.97	16.95	7.95	0.89	1.422	-	-	-	-	-	-	-
									Ankle_Sup/Pron (°)	-1.22	3.51	9.27	4.52	0.85	1.256	-	-	-	-	-	-	-
							Left	Moment	Hip_Flex-Ext (Nm)	6.02	14.29	1.36	13.66	0.98	2.298	-	-	-	-	-	-	-
									Hip_Add/Abd (Nm)	11.51	8.66	8.54	12.34	0.84	1.221	-	-	-	-	-	-	-
									Hip_Rotation (Nm)	-7.18	5.48	-3.71	7.56	0.53	0.59	-	-	-	-	-	-	-
									Knee_Flex-Ext (Nm)	-7.66	10.69	-1.47	10.06	0.94	1.738	-	-	-	-	-	-	-
									Ankle_Dros-Plnt (Nm)	-10.11	15.77	-19.35	10.56	0.96	1.946	-	-	-	-	-	-	-
									Ankle_Sup/Pron (Nm)	8.17	12.29	15.73	14.34	0.9	1.472	-	-	-	-	-	-	-
							Right	Moment	Hip_Flex-Ext (Nm)	5.98	14.15	1.34	13.55	0.97	2.092	-	-	-	-	-	-	-
									Hip_Add/Abd (Nm)	11.51	8.56	8.48	12.29	0.89	1.422	-	-	-	-	-	-	-
									Hip_Rotation (Nm)	-7.19	5.46	-3.71	7.53	0.65	0.775	-	-	-	-	-	-	-
									Knee_Flex-Ext (Nm)	-7.74	10.74	-1.55	10.14	0.96	1.946	-	-	-	-	-	-	-
									Ankle_Dros-Plnt (Nm)	-10.1	15.77	-19.33	10.55	0.95	1.832	-	-	-	-	-	-	-
									Ankle_Sup/Pron (Nm)	8.15	12.28	15.76	14.35	0.87	1.333	-	-	-	-	-	-	-
							Joint Reaction Force	Hip	Fx (N)	405.56	150.15	398.55	139.29	0.66	0.793	-	-	-	-	-	-	-
									Fy (N)	-641.29	126.49	-587.06	145.83	0.94	1.738	-	-	-	-	-	-	-
									Fz (N)	287.69	256.51	369.73	271.28	0.71	0.887	-	-	-	-	-	-	-
								Knee	Fx (N)	-148.219	300.07	-279.27	268.99	0.76	0.996	-	-	-	-	-	-	-
									Fy (N)	-1030.83	249.037	-954.89	237.22	0.92	1.589	-	-	-	-	-	-	-
									Fz (N)	-72.01	69.726	17.038	228.838	0.62	0.725	-	-	-	-	-	-	-
								Ankle	Fx (N)	-144.184	119.638	-390.539	283.789	0.44	0.472	-	-	-	-	-	-	-
									Fy (N)	-960.504	186.973	-1242.84	448.92	0.95	1.832	-	-	-	-	-	-	-
									Fz (N)	-21.162	215.54	-56.921	474.82	0.51	0.563	-	-	-	-	-	-	-
							Joint Reaction Moment	Hip	Mx (Nm)	6.116	3.231	5.058	3.839	0.62	0.725	-	-	-	-	-	-	-
									My (Nm)	-5.0856	2.259	-4.09	2.796	0.62	0.725	-	-	-	-	-	-	-
									Mz (Nm)	-0.1585	1.5533	-0.1773	1.6767	0.51	0.563	-	-	-	-	-	-	-
								Knee	Mx (Nm)	18.227	6.976	13.36	11.978	0.63	0.741	-	-	-	-	-	-	-
									My (Nm)	4.6327	2.6817	4.895	5.2832	0.67	0.811	-	-	-	-	-	-	-
									Mz (Nm)	-0.3719	2.2727	0.7646	4.1494	0.41	0.436	-	-	-	-	-	-	-
								Ankle	Mx (Nm)	-0.8266	3.098	-3.0294	5.427	0.49	0.536	-	-	-	-	-	-	-
									My (Nm)	4.2747	1.8436	8.7371	5.0234	0.69	0.848	-	-	-	-	-	-	-
									Mz (Nm)	0.4163	1.575	-0.007	3.2909	0.31	0.321	-	-	-	-	-	-	-
Martiš et al., 2024	10 participants (M= 6; F= 4)	age= 29.7 ± 8.6 years height= 176.6 ± 11.5 cm weight= 74 ± 13 kg BMI= 23.5 ± 2 kg/m2	Walking movements toward (WTC) and away from the cameras (WAC) were recorded using marker-based and markerless systems, with 5-7 recordings per participant in each direction. Kinematics were analyzed a musculoskeletal model for the pelvis, hip, knee, and ankle joints. Stance and swing phases, foot progression, lift-off, and landing angles were calculated for each stride. Stride length, walking sp…	Three-dimensional motion capture 17-camera system (Vicon, Oxford, UK) sampling at 150 Hz.	Two iPhone cameras: an iPhone 12 and an iPhone 14 at a sampling rate of 60 Hz.	Timed Up and Go (TUG) test	WTC	Right	Stride_length (m)	1.31	0.12	1.31	0.12	0.99999	6.10303	-	-	-	-	-	-	-
									Step_width (m)	0.1	0.02	0.09	0.02	0.94	1.73805	-	-	-	-	-	-	-
									Step_length (m)	0.65	0.06	0.65	0.06	0.98	2.29756	-	-	-	-	-	-	-
									Gait_speed (m/s)	1.23	0.15	1.24	0.15	0.9999	4.95172	-	-	-	-	-	-	-
									Pelvis_tilt (° )	-1	2.4	-1.1	7.2	0.28	0.287682	-	-	-	-	-	-	-
									Pelvis_obliquity (° )	0.7	0.7	-1.5	2	0.16	0.161387	-	-	-	-	-	-	-
									Pelvis_obliquity_ROM (° )	9.6	2.5	8.3	2.8	-0.42	-0.447692	-	-	-	-	-	-	-
									Pelvis_obliquity_at_IC (°)	1.4	2.9	-3.1	3	0.15	0.15114	-	-	-	-	-	-	-
									Pelvis_rotation_ROM (°)	11.8	2.7	11.3	3.9	0.18	0.181983	-	-	-	-	-	-	-
									Pelvis_Rotation (°)	-1.9	1.7	-0.5	1.8	0.24	0.244774	-	-	-	-	-	-	-
									Hip_flexion_ROM (°)	46.9	3.6	43.4	4.6	0.64	0.758174	-	-	-	-	-	-	-
									Hip_flexion_at_IC (°)	26	3.5	26.5	9.2	0.22	0.223656	-	-	-	-	-	-	-
									Maximal_hip_Extension (°)	-17.9	2.8	-15	8.8	-0.16	-0.161387	-	-	-	-	-	-	-
									Hip_abduction_ROM (°)	15.7	3	13.7	3	0.02	0.0200027	-	-	-	-	-	-	-
									Hip_abduction_at_IC (°)	2.3	3.2	-2.8	2	-0.12	-0.120581	-	-	-	-	-	-	-
									Hip_rotation_ROM (°)	11.7	2.3	11.5	2.8	0.27	0.276864	-	-	-	-	-	-	-
									Hip_rotation_at_IC (°)	-4.8	3.5	-4.6	4.9	0.87	1.33308	-	-	-	-	-	-	-
									Hip_rotation-stand_phase (°)	0.7	3.1	-2	4	0.65	0.775299	-	-	-	-	-	-	-
									Knee_flexion_ROM (°)	60.3	4.4	58.5	3.2	0.55	0.618381	-	-	-	-	-	-	-
									Knee_flexion_at_IC (°)	11.2	5.1	14.2	4.8	0.79	1.07143	-	-	-	-	-	-	-
									Maximal_knee_extension-stand_phase (°)	3.8	3.6	8.7	2.9	0.56	0.632833	-	-	-	-	-	-	-
									Maximal_knee_flexion (°)	63.4	2	65.2	2.6	0.33	0.342828	-	-	-	-	-	-	-
									Ankle_flexion_ROM (°)	29.3	3	28.7	4	0.37	0.388423	-	-	-	-	-	-	-
									Ankle_flexion_at_IC (°)	-1.5	3.7	1.9	2.6	0.43	0.459897	-	-	-	-	-	-	-
									Maximum_stance_dorsiflexion (°)	17	2.3	16.9	3.4	0.15	0.15114	-	-	-	-	-	-	-
									Maximum_swing_dorsiflexion (°)	8.1	2.8	9.4	1.7	0.33	0.342828	-	-	-	-	-	-	-
									Maximum_plantar_flexion (°)	-12.3	4	-11.8	5.1	0.62	0.725005	-	-	-	-	-	-	-
									Foot_progression_angle (°)	5.5	3.4	10.2	3.1	0.26	0.266108	-	-	-	-	-	-	-
									Foot_lift-off_angle (°)	59.3	7.8	61.2	5.3	0.12	0.120581	-	-	-	-	-	-	-
									Foot_landing_angle (°)	6	3.4	11.9	3.8	0.42	0.447692	-	-	-	-	-	-	-
								Left	Stride_length (m)	1.31	0.13	1.31	0.13	0.99999	6.10303	-	-	-	-	-	-	-
									Step_width (m)	0.11	0.03	0.1	0.02	0.95	1.83178	-	-	-	-	-	-	-
									Step_length (m)	0.66	0.07	0.67	0.07	0.99	2.64665	-	-	-	-	-	-	-
									Gait_speed (m/s)	1.24	0.15	1.25	0.15	0.99	2.64665	-	-	-	-	-	-	-
									Pelvis_tilt (° )	-1	2.3	-1	7	0.2	0.202733	-	-	-	-	-	-	-
									Pelvis_obliquity (° )	-0.4	0.6	1.4	2	0.39	0.4118	-	-	-	-	-	-	-
									Pelvis_obliquity_ROM (° )	10.1	2.4	8.3	2.9	-0.43	-0.459897	-	-	-	-	-	-	-
									Pelvis_obliquity_at_IC (°)	1.1	2.2	-0.2	2.7	0.31	0.320545	-	-	-	-	-	-	-
									Pelvis_rotation_ROM (°)	11.7	2.8	11.4	3.7	0.32	0.331647	-	-	-	-	-	-	-
									Pelvis_Rotation (°)	2	1.7	0.6	2	0.22	0.223656	-	-	-	-	-	-	-
									Hip_flexion_ROM (°)	45.8	6.7	41.2	8.8	0.65	0.775299	-	-	-	-	-	-	-
									Hip_flexion_at_IC (°)	25.1	3.9	26.4	8	-0.21	-0.213171	-	-	-	-	-	-	-
									Maximal_hip_Extension (°)	-18	4.8	-13.9	10.6	0.03	0.030009	-	-	-	-	-	-	-
									Hip_abduction_ROM (°)	16.5	3.5	14.6	4	-0.04	-0.0400214	-	-	-	-	-	-	-
									Hip_abduction_at_IC (°)	1.2	2.2	-0.6	4	0.25	0.255413	-	-	-	-	-	-	-
									Hip_rotation_ROM (°)	11.4	2.3	11	3.4	0.37	0.388423	-	-	-	-	-	-	-
									Hip_rotation_at_IC (°)	-5.5	5.4	-7.8	5.8	0.75	0.972955	-	-	-	-	-	-	-
									Hip_rotation-stand_phase (°)	-3.2	4.2	-4.4	6	0.58	0.662463	-	-	-	-	-	-	-
									Knee_flexion_ROM (°)	61.2	4.2	58.5	4	0.73	0.928727	-	-	-	-	-	-	-
									Knee_flexion_at_IC (°)	11.3	5.7	14.3	3.4	0.37	0.388423	-	-	-	-	-	-	-
									Maximal_knee_extension-stand_phase (°)	2.5	2.4	8.6	3.9	-0.09	-0.0902442	-	-	-	-	-	-	-
									Maximal_knee_flexion (°)	63.4	3.9	65.3	3.4	0.19	0.192337	-	-	-	-	-	-	-
									Ankle_flexion_ROM (°)	28.9	5.2	25.9	4.4	0.39	0.4118	-	-	-	-	-	-	-
									Ankle_flexion_at_IC (°)	-3	2.5	4.4	1.8	-0.1	-0.100335	-	-	-	-	-	-	-
									Maximum_stance_dorsiflexion (°)	17	3.7	18.4	3.5	0.44	0.472231	-	-	-	-	-	-	-
									Maximum_swing_dorsiflexion (°)	7.7	3.3	11.3	2.7	-0.07	-0.0701147	-	-	-	-	-	-	-
									Maximum_plantar_flexion (°)	-11.9	6.3	-7.4	6	0.77	1.02033	-	-	-	-	-	-	-
									Foot_progression_angle (°)	6.1	6.3	10	5.3	0.16	0.161387	-	-	-	-	-	-	-
									Foot_lift-off_angle (°)	59.5	6.2	60.7	5.3	0.73	0.928727	-	-	-	-	-	-	-
									Foot_landing_angle (°)	4.8	3.1	12.4	2.3	-0.02	-0.0200027	-	-	-	-	-	-	-
							WAC	Right	Stride_length (m)	1.3	0.12	1.3	0.12	0.98	2.29756	-	-	-	-	-	-	-
									Step_width (m)	0.12	0.02	0.09	0.02	0.83	1.18814	-	-	-	-	-	-	-
									Step_length (m)	0.64	0.06	0.65	0.06	0.96	1.94591	-	-	-	-	-	-	-
									Gait_speed (m/s)	1.23	0.14	1.24	0.14	0.99	2.64665	-	-	-	-	-	-	-
									Pelvis_tilt (° )	-0.8	3.4	-2	7.4	0.24	0.244774	-	-	-	-	-	-	-
									Pelvis_obliquity (° )	-0.01	0.9	-1.5	2	0.52	0.57634	-	-	-	-	-	-	-
									Pelvis_obliquity_ROM (° )	17.4	4.1	8.3	2.6	0.6	0.693147	-	-	-	-	-	-	-
									Pelvis_obliquity_at_IC (°)	-7.4	2.7	-3.2	3	0.19	0.192337	-	-	-	-	-	-	-
									Pelvis_rotation_ROM (°)	14.4	3.5	11	3.8	-0.47	-0.51007	-	-	-	-	-	-	-
									Pelvis_Rotation (°)	-1.5	2.1	-0.7	1.9	0.07	0.0701147	-	-	-	-	-	-	-
									Hip_flexion_ROM (°)	43.9	3.4	43.3	5	0.26	0.266108	-	-	-	-	-	-	-
									Hip_flexion_at_IC (°)	29.9	3.6	25.5	8.6	0.42	0.447692	-	-	-	-	-	-	-
									Maximal_hip_Extension (°)	-13	3	-16.1	9	0.28	0.287682	-	-	-	-	-	-	-
									Hip_abduction_ROM (°)	21.2	5.5	14.1	3.1	0.78	1.04537	-	-	-	-	-	-	-
									Hip_abduction_at_IC (°)	-7	2.8	-2.4	2.6	0.28	0.287682	-	-	-	-	-	-	-
									Hip_rotation_ROM (°)	15.2	4.1	12.7	2.2	-0.3	-0.30952	-	-	-	-	-	-	-
									Hip_rotation_at_IC (°)	-1.3	4.7	-4.4	4.7	0.66	0.792814	-	-	-	-	-	-	-
									Hip_rotation-stand_phase (°)	1.9	3	-1.5	3.8	0.52	0.57634	-	-	-	-	-	-	-
									Knee_flexion_ROM (°)	65.2	4.2	58.3	3	0.03	0.030009	-	-	-	-	-	-	-
									Knee_flexion_at_IC (°)	6.1	4.3	12.9	3.9	0.78	1.04537	-	-	-	-	-	-	-
									Maximal_knee_extension-stand_phase (°)	4.5	3.8	8.5	2.7	0.75	0.972955	-	-	-	-	-	-	-
									Maximal_knee_flexion (°)	68	4.2	64.5	2.6	0.04	0.0400214	-	-	-	-	-	-	-
									Ankle_flexion_ROM (°)	30.9	3.4	28.7	4	0.53	0.590145	-	-	-	-	-	-	-
									Ankle_flexion_at_IC (°)	-9	2.6	2.4	2.6	0.43	0.459897	-	-	-	-	-	-	-
									Maximum_stance_dorsiflexion (°)	12.2	2.4	16.6	3.4	0.33	0.342828	-	-	-	-	-	-	-
									Maximum_swing_dorsiflexion (°)	-3.1	1.6	9.5	1.7	-0.44	-0.472231	-	-	-	-	-	-	-
									Maximum_plantar_flexion (°)	-18.7	3.4	-12	5.1	0.04	0.0400214	-	-	-	-	-	-	-
									Foot_progression_angle (°)	9.9	4.8	9.4	3.7	0.59	0.677666	-	-	-	-	-	-	-
									Foot_lift-off_angle (°)	58.6	6.8	60.7	5.2	0.62	0.725005	-	-	-	-	-	-	-
									Foot_landing_angle (°)	8.6	3.3	13.7	2.5	0.65	0.775299	-	-	-	-	-	-	-
								Left	Stride_length (m)	1.28	0.12	1.3	0.12	0.89	1.42193	-	-	-	-	-	-	-
									Step_width (m)	0.11	0.02	0.09	0.02	0.85	1.25615	-	-	-	-	-	-	-
									Step_length (m)	0.63	0.07	0.65	0.06	0.68	0.829114	-	-	-	-	-	-	-
									Gait_speed (m/s)	1.21	0.13	1.23	0.13	0.92	1.58903	-	-	-	-	-	-	-
									Pelvis_tilt (° )	-0.9	3.3	-2.1	7.3	0.14	0.140926	-	-	-	-	-	-	-
									Pelvis_obliquity (° )	0.3	0.6	1.5	2	0.37	0.388423	-	-	-	-	-	-	-
									Pelvis_obliquity_ROM (° )	18.3	3.6	8.3	2.6	0.47	0.51007	-	-	-	-	-	-	-
									Pelvis_obliquity_at_IC (°)	-7.6	2.2	-0.4	2.6	0.64	0.758174	-	-	-	-	-	-	-
									Pelvis_rotation_ROM (°)	17.4	4.6	10.8	4	0.21	0.213171	-	-	-	-	-	-	-
									Pelvis_Rotation (°)	0.9	1.8	0.6	1.8	0.26	0.266108	-	-	-	-	-	-	-
									Hip_flexion_ROM (°)	41.5	5.7	41.4	8.9	0.66	0.792814	-	-	-	-	-	-	-
									Hip_flexion_at_IC (°)	27.2	3.3	24.9	8.5	0.58	0.662463	-	-	-	-	-	-	-
									Maximal_hip_Extension (°)	-13	3.9	-15.4	10.3	0.45	0.4847	-	-	-	-	-	-	-
									Hip_abduction_ROM (°)	23.7	4.2	14.7	3.9	0.56	0.632833	-	-	-	-	-	-	-
									Hip_abduction_at_IC (°)	-7.9	2.2	-1	3.6	0.5	0.549306	-	-	-	-	-	-	-
									Hip_rotation_ROM (°)	16.2	3.5	11.9	3.4	0.1	0.100335	-	-	-	-	-	-	-
									Hip_rotation_at_IC (°)	-6.9	5	-8	5.9	0.48	0.522984	-	-	-	-	-	-	-
									Hip_rotation-stand_phase (°)	-3	4.4	-4.5	5.7	0.36	0.376886	-	-	-	-	-	-	-
									Knee_flexion_ROM (°)	65.5	3.7	58.9	3.8	0.3	0.30952	-	-	-	-	-	-	-
									Knee_flexion_at_IC (°)	6.3	4.9	12.6	3.5	0.61	0.708921	-	-	-	-	-	-	-
									Maximal_knee_extension-stand_phase (°)	4.2	4	7.7	3.6	0.25	0.255413	-	-	-	-	-	-	-
									Maximal_knee_flexion (°)	67.8	4.3	64.8	3.2	-0.02	-0.0200027	-	-	-	-	-	-	-
									Ankle_flexion_ROM (°)	33.1	4.4	25.5	4.1	0.02	0.0200027	-	-	-	-	-	-	-
									Ankle_flexion_at_IC (°)	-6.3	2.5	4.9	1.9	-0.35	-0.365444	-	-	-	-	-	-	-
									Maximum_stance_dorsiflexion (°)	13.5	2	18.1	3.7	0.54	0.604156	-	-	-	-	-	-	-
									Maximum_swing_dorsiflexion (°)	0.5	2.4	11.7	2.4	0.54	0.604156	-	-	-	-	-	-	-
									Maximum_plantar_flexion (°)	-19.6	4.8	-7.4	5.5	-0.13	-0.13074	-	-	-	-	-	-	-
									Foot_progression_angle (°)	7.5	5.8	10.6	5.3	0.75	0.972955	-	-	-	-	-	-	-
									Foot_lift-off_angle (°)	57.8	7.8	58.4	4.2	0.13	0.13074	-	-	-	-	-	-	-
									Foot_landing_angle (°)	8.4	4.6	14.4	2.6	0.02	0.0200027	-	-	-	-	-	-	-
Schwartz et al., 2024	40 participants (M= 20; F= 20)	age = between 18 to 25 sport participation= at least two hours per week	Activities included running 15 m, performing a 45° cutting maneuver, a CMJ, a 30 cm DJ, and a single hop test.	Optoelectronic system (Qualisys, Arqus 9) at 200 Hz	Two iPads at a sampling rate of 60 Hz		Running	Hip	Flexion	-	-	-	-	-	-	21	10	-	-	-	-	-
									Addiction	-	-	-	-	-	-	8	3	-	-	-	-	-
									Rotation	-	-	-	-	-	-	8	3	-	-	-	-	-
								Knee	Flexion	-	-	-	-	-	-	22	14	-	-	-	-	-
								Ankle	Flexion	-	-	-	-	-	-	19	6	-	-	-	-	-
								Lumbar	Extansion	-	-	-	-	-	-	14	6	-	-	-	-	-
									Bending	-	-	-	-	-	-	9	3	-	-	-	-	-
							Cut	Hip	Flexion	-	-	-	-	-	-	19	11	-	-	-	-	-
									Addiction	-	-	-	-	-	-	7	4	-	-	-	-	-
									Rotation	-	-	-	-	-	-	8	5	-	-	-	-	-
								Knee	Flexion	-	-	-	-	-	-	18	16	-	-	-	-	-
								Ankle	Flexion	-	-	-	-	-	-	15	7	-	-	-	-	-
								Lumbar	Extansion	-	-	-	-	-	-	13	7	-	-	-	-	-
									Bending	-	-	-	-	-	-	7	6	-	-	-	-	-
							CMJ	Hip	Flexion	-	-	-	-	-	-	25	10	-	-	-	-	-
									Flexion_peak	81.1508	27.2293	89.8902	20.8753	-	-	-	-	-	-	-	-	-
									Flexion_low	-1.574	9.74428	13.104	9.88086	-	-	-	-	-	-	-	-	-
									Addiction	-	-	-	-	-	-	4	2	-	-	-	-	-
									Addiction_peak	-4.45714	1.99129	-5.02472	2.98778	-	-	-	-	-	-	-	-	-
									Addiction_low	-8.92904	5.20978	-10.2102	6.25766	-	-	-	-	-	-	-	-	-
									Rotation	-	-	-	-	-	-	8	7	-	-	-	-	-
									Rotation_peak	2.63017	4.681	3.2556	6.73594	-	-	-	-	-	-	-	-	-
									Rotation_low	-9.88758	4.8796	-8.29102	6.85294	-	-	-	-	-	-	-	-	-
								Knee	Flexion	-	-	-	-	-	-	29	13	-	-	-	-	-
									Flexion_peak	90.6694	15.5517	94.6237	13.3232	-	-	-	-	-	-	-	-	-
									Flexion_low	6.29878	6.46554	9.37288	5.66815	-	-	-	-	-	-	-	-	-
								Ankle	Flexion	-	-	-	-	-	-	22	9	-	-	-	-	-
									Flexion_peak	37.0289	7.47526	37.7661	7.23053	-	-	-	-	-	-	-	-	-
									Flexion_low	-15.2508	15.6239	-23.521	9.22675	-	-	-	-	-	-	-	-	-
								Lumbar	Extansion	-	-	-	-	-	-	15	6	-	-	-	-	-
									Extansion_peak	1.89174	7.14073	1.44259	-31.4465	-	-	-	-	-	-	-	-	-
									Extansion_low	-30.9271	15.6177	8.19952	15.2884	-	-	-	-	-	-	-	-	-
									Bending	-	-	-	-	-	-	3	2	-	-	-	-	-
									Bending_peak	0.666621	1.47364	0.556189	4.24647	-	-	-	-	-	-	-	-	-
									Bending_low	-2.15391	2.76739	-1.14011	7.062	-	-	-	-	-	-	-	-	-
							DJ	Hip	Flexion	-	-	-	-	-	-	15	7	-	-	-	-	-
									Flexion_peak	38.4214	21.0265	51.9441	18.2753	-	-	-	-	-	-	-	-	-
									Flexion_low	15.9702	11.9208	18.4164	13.0766	-	-	-	-	-	-	-	-	-
									Addiction	-	-	-	-	-	-	3	2	-	-	-	-	-
									Addiction_peak	-0.972807	4.03681	0.157364	4.82174	-	-	-	-	-	-	-	-	-
									Addiction_low	-3.47871	2.69947	-3.44072	2.81765	-	-	-	-	-	-	-	-	-
									Rotation	-	-	-	-	-	-	5	1	-	-	-	-	-
									Rotation_peak	3.82076	5.54703	4.14808	6.60091	-	-	-	-	-	-	-	-	-
									Rotation_low	-5.10661	6.91066	-5.50853	7.69014	-	-	-	-	-	-	-	-	-
								Knee	Flexion	-	-	-	-	-	-	10	8	-	-	-	-	-
									Flexion_peak	67.7504	18.4745	71.0129	13.6317	-	-	-	-	-	-	-	-	-
									Flexion_low	16.742	13.5126	13.73	8.33793	-	-	-	-	-	-	-	-	-
								Ankle	Flexion	-	-	-	-	-	-	13	7	-	-	-	-	-
									Flexion_peak	28.2478	11.0533	29.3024	9.84932	-	-	-	-	-	-	-	-	-
									Flexion_low	-17.4882	13.6375	-23.2271	10.9053	-	-	-	-	-	-	-	-	-
								Lumbar	Extansion	-	-	-	-	-	-	14	7	-	-	-	-	-
									Extansion_peak	2.47819	11.2699	5.06964	-12.9363	-	-	-	-	-	-	-	-	-
									Extansion_low	-21.2246	11.3804	-12.9363	19.4356	-	-	-	-	-	-	-	-	-
									Bending	-	-	-	-	-	-	3	2	-	-	-	-	-
									Bending_peak	1.39033	2.2855	0.790971	3.07637	-	-	-	-	-	-	-	-	-
									Bending_low	-0.217247	1.84868	-0.474913	4.33257	-	-	-	-	-	-	-	-	-
							Single Hop	Hip	Flexion	-	-	-	-	-	-	11	6	-	-	-	-	-
									Flexion_peak	51.2174	20.1717	59.7138	18.3647	-	-	-	-	-	-	-	-	-
									Flexion_low	42.5631	12.6427	43.5971	12.0564	-	-	-	-	-	-	-	-	-
									Addiction	-	-	-	-	-	-	6	3	-	-	-	-	-
									Addiction_peak	2.5864	5.29842	4.37698	6.94998	-	-	-	-	-	-	-	-	-
									Addiction_low	-9.82688	6.46839	-13.6368	5.60578	-	-	-	-	-	-	-	-	-
									Rotation	-	-	-	-	-	-	7	3	-	-	-	-	-
									Rotation_peak	4.61128	6.27052	0.460575	7.47264	-	-	-	-	-	-	-	-	-
									Rotation_low	3.0247	8.48266	-1.5296	9.72272	-	-	-	-	-	-	-	-	-
								Knee	Flexion	-	-	-	-	-	-	8	5	-	-	-	-	-
									Flexion_peak	60.8451	11.3297	62.9147	9.88459	-	-	-	-	-	-	-	-	-
									Flexion_low	12.9251	8.70335	15.061	6.76141	-	-	-	-	-	-	-	-	-
								Ankle	Flexion	-	-	-	-	-	-	9	7	-	-	-	-	-
									Flexion_peak	15.6185	10.1376	14.5859	8.3521	-	-	-	-	-	-	-	-	-
									Flexion_low	-12.8544	9.75472	-10.7953	9.38563	-	-	-	-	-	-	-	-	-
								Lumbar	Extansion	-	-	-	-	-	-	11	6	-	-	-	-	-
									Extansion_peak	-10.2053	12.1659	-8.84495	11.9756	-	-	-	-	-	-	-	-	-
									Extansion_low	-27.009	10.2228	-21.5757	14.7273	-	-	-	-	-	-	-	-	-
									Bending	-	-	-	-	-	-	5	3	-	-	-	-	-
									Bending_peak	6.40294	6.12667	9.65128	7.33848	-	-	-	-	-	-	-	-	-
									Bending_low	0.0335258	9.0858	1.25042	7.8318	-	-	-	-	-	-	-	-	-
Horsak et al., 2024a	18 healthy participants (three partiripants were excluded) (M = 9; F= 12)	age= 30.2 ± 8.5 years height= 173.0 ± 9.5 cm weight= 69.6 ± 13.1 kg BMI= 23.2 ± 3.4 kg/m2	Participants were instructed by one experienced physiotherapist to walk in a random order with four different gait patterns (physiological, crouch, circumduction, and equinus gait) while simultaneously undergoing marker-based and markerless 3D gait analysis.	6-camera motion capture system (Nexus, 2.14, Vicon, Oxford, UK) was used to record the trajectories of 57 skinmounted markers at 120 Hz.	Two iOS smartphones (iPhone 11 and 12 Pro) at a sampling rate of 60 Hz	Gait	Physiological	Pelvis	Tilt_peak	2.5744	3.5805	6.0415	4.212	-	-	-	-	-	-	-	-	-
									Tilt_low	-3.3708	2.8029	1.7076	4.1287	-	-	-	-	-	-	-	-	-
									List_peak	-0.1411	0.7542	0.9055	1.2082	-	-	-	-	-	-	-	-	-
									List_low	-2.9985	0.9398	-2.3897	1.3647	-	-	-	-	-	-	-	-	-
									Rotation_peak	1.0233	2.1921	1.7857	1.7023	-	-	-	-	-	-	-	-	-
									Rotation_low	-3.1399	2.5139	-1.5978	2.2426	-	-	-	-	-	-	-	-	-
								Hip	Flexion_peak	10.838	3.6356	8.613	4.2981	-	-	-	-	-	-	-	-	-
									Flexion_low	3.1742	3.2957	1.1499	4.098	-	-	-	-	-	-	-	-	-
									Adduction_peak	2.294	1.1206	2.4804	1.3944	-	-	-	-	-	-	-	-	-
									Adduction_low	-0.128	1.3638	0.0252	1.5545	-	-	-	-	-	-	-	-	-
									Rotation_peak	2.2548	3.4586	0.3421	3.1799	-	-	-	-	-	-	-	-	-
									Rotation_low	-2.5119	3.0648	-5.325	3.076	-	-	-	-	-	-	-	-	-
								Knee	Flexion_peak	38.1088	1.8573	41.032	2.7026	-	-	-	-	-	-	-	-	-
									Flexion_low	3.2967	1.5181	7.3092	2.3626	-	-	-	-	-	-	-	-	-
								Ankle	Flexion_peak	12.861	2.1115	11.2821	1.6129	-	-	-	-	-	-	-	-	-
									Flexion_low	-6.9301	1.9088	-7.1824	2.1351	-	-	-	-	-	-	-	-	-
								Subtalar	Angle_peak	1.4254	4.5406	1.167	2.6529	-	-	-	-	-	-	-	-	-
									Angle_low	-9.984	3.7283	-10.8295	2.6994	-	-	-	-	-	-	-	-	-
							Crouch	Pelvis	Tilt_peak	-6.3092	7.4393	-1.6513	6.9555	-	-	-	-	-	-	-	-	-
									Tilt_low	-10.4884	6.9629	-4.862	7.2343	-	-	-	-	-	-	-	-	-
									List_peak	1.1759	1.3338	0.4306	1.8076	-	-	-	-	-	-	-	-	-
									List_low	-2.1003	1.5766	-2.3042	1.7431	-	-	-	-	-	-	-	-	-
									Rotation_peak	0.0441	2.124	2.1177	2.2505	-	-	-	-	-	-	-	-	-
									Rotation_low	-3.7738	2.3303	-1.8849	2.977	-	-	-	-	-	-	-	-	-
								Hip	Flexion_peak	31.9406	9.7455	29.7985	10.3602	-	-	-	-	-	-	-	-	-
									Flexion_low	22.5015	9.828	23.6652	10.6267	-	-	-	-	-	-	-	-	-
									Adduction_peak	0.9556	4.8002	1.0583	1.5625	-	-	-	-	-	-	-	-	-
									Adduction_low	-2.0922	3.0941	-1.0893	1.9363	-	-	-	-	-	-	-	-	-
									Rotation_peak	11.9769	3.1518	6.7138	4.7609	-	-	-	-	-	-	-	-	-
									Rotation_low	8.4172	3.2373	2.0055	4.5003	-	-	-	-	-	-	-	-	-
								Knee	Flexion_peak	57.0767	6.5807	63.9795	5.2409	-	-	-	-	-	-	-	-	-
									Flexion_low	33.7163	12.6103	41.1224	11.1842	-	-	-	-	-	-	-	-	-
								Ankle	Flexion_peak	23.3711	6.3825	22.7542	3.8271	-	-	-	-	-	-	-	-	-
									Flexion_low	15.2629	5.4994	13.4645	5.1656	-	-	-	-	-	-	-	-	-
								Subtalar	Angle_peak	-2.0697	7.8983	0.5353	4.0614	-	-	-	-	-	-	-	-	-
									Angle_low	-8.5502	6.3457	-5.4508	4.201	-	-	-	-	-	-	-	-	-
							Circumduction	Pelvis	Tilt_peak	-1.9241	3.0907	3.7169	3.62	-	-	-	-	-	-	-	-	-
									Tilt_low	-7.4092	4.0492	-1.0342	4.435	-	-	-	-	-	-	-	-	-
									List_peak	0.8841	1.0731	-1.1162	2.0609	-	-	-	-	-	-	-	-	-
									List_low	-2.8611	0.919	-5.6873	2.8586	-	-	-	-	-	-	-	-	-
									Rotation_peak	-0.2504	3.1795	0.6263	2.8425	-	-	-	-	-	-	-	-	-
									Rotation_low	-5.4688	4.0697	-4.9344	3.0342	-	-	-	-	-	-	-	-	-
								Hip	Flexion_peak	14.488	4.3065	7.2636	4.7821	-	-	-	-	-	-	-	-	-
									Flexion_low	6.3817	4.9271	1.6203	5.045	-	-	-	-	-	-	-	-	-
									Adduction_peak	2.4965	2.9287	1.5858	1.3576	-	-	-	-	-	-	-	-	-
									Adduction_low	-1.9455	2.5735	-2.624	2.3504	-	-	-	-	-	-	-	-	-
									Rotation_peak	5.7784	8.5943	0.2489	3.2682	-	-	-	-	-	-	-	-	-
									Rotation_low	-1.7997	4.6499	-6.057	4.2985	-	-	-	-	-	-	-	-	-
								Knee	Flexion_peak	27.1145	4.203	27.9735	5.3023	-	-	-	-	-	-	-	-	-
									Flexion_low	6.1864	7.0308	7.8493	6.8274	-	-	-	-	-	-	-	-	-
								Ankle	Flexion_peak	11.4649	4.6848	10.56	2.2853	-	-	-	-	-	-	-	-	-
									Flexion_low	-3.6016	6.229	-0.3646	3.9861	-	-	-	-	-	-	-	-	-
								Subtalar	Angle_peak	6.0896	6.3508	3.5809	2.5319	-	-	-	-	-	-	-	-	-
									Angle_low	-8.1004	6.227	-4.6966	3.8705	-	-	-	-	-	-	-	-	-
							Equinus	Pelvis	Tilt_peak	-1.4582	3.625	3.4904	4.7018	-	-	-	-	-	-	-	-	-
									Tilt_low	-7.223	3.4571	-0.6039	4.6194	-	-	-	-	-	-	-	-	-
									List_peak	0.3329	1.1714	0.7423	1.3911	-	-	-	-	-	-	-	-	-
									List_low	-2.9558	1.0687	-2.1683	1.6943	-	-	-	-	-	-	-	-	-
									Rotation_peak	1.2118	2.4518	2.1515	2.2574	-	-	-	-	-	-	-	-	-
									Rotation_low	-2.5349	2.4548	-1.4546	2.1697	-	-	-	-	-	-	-	-	-
								Hip	Flexion_peak	10.6723	3.344	6.6262	5.1729	-	-	-	-	-	-	-	-	-
									Flexion_low	4.0194	3.0826	0.7405	4.6954	-	-	-	-	-	-	-	-	-
									Adduction_peak	1.8589	1.2073	1.8982	1.3292	-	-	-	-	-	-	-	-	-
									Adduction_low	-0.1641	1.4336	-0.4452	1.599	-	-	-	-	-	-	-	-	-
									Rotation_peak	1.8045	2.6628	-1.268	3.069	-	-	-	-	-	-	-	-	-
									Rotation_low	-3.2783	3.1263	-6.8707	3.0878	-	-	-	-	-	-	-	-	-
								Knee	Flexion_peak	33.7116	3.8	37.3122	5.4506	-	-	-	-	-	-	-	-	-
									Flexion_low	5.1792	1.9901	8.9933	2.7056	-	-	-	-	-	-	-	-	-
								Ankle	Flexion_peak	2.2222	3.6004	-3.5314	3.9263	-	-	-	-	-	-	-	-	-
									Flexion_low	-13.0364	3.3112	-16.2333	4.1442	-	-	-	-	-	-	-	-	-
								Subtalar	Angle_peak	1.6842	4.8945	0.4611	2.5232	-	-	-	-	-	-	-	-	-
									Angle_low	-9.0781	4.6263	-8.5315	4.0257	-	-	-	-	-	-	-	-	-
Horsak et al., 2023	18 healthy participants (three partiripants were excluded) (M = 9; F= 12)	age= 30.2 ± 8.5 years height= 173.0 ± 9.5 cm weight= 69.6 ± 13.1 kg BMI= 23.2 ± 3.4 kg/m2	Participants walked barefoot with minimal clothing at a self-selected speed on a 10 m walkway, performing four gait patterns (physiological, crouch, circumduction, and equinus) in random order. For each participant and walking condition, five left and five right force plate hits were recorded with both, the marker-based and the markerless systems simultaneously.	Three-dimensional motion capture 16-camera system (Nexus, 2.14, Vicon, Oxford, UK) sampling at 120 Hz and three synchronized force plates (AMTI, Watertown, MA, USA) recorded GRF at 1200 Hz.	Two iOS smartphones (iPhone 11 and 12 Pro) at a sampling rate of 60 Hz	Gait	Physiological	Pelvis	Tilt	-	-	-	-	-	-	4.2	2.1	-	-	-	-	-
									Tilt_peak	3.762	4.084	3.372	4.464	-	-	-	-	-	-	-	-	-
									Tilt_low	-4.352	4.287	-1.803	4.467	-	-	-	-	-	-	-	-	-
									List	-	-	-	-	-	-	4.2	2.1	-	-	-	-	-
									List_peak	4.82	2.923	6.668	2.229	-	-	-	-	-	-	-	-	-
									List_low	-4.998	2.604	-6.7	2.136	-	-	-	-	-	-	-	-	-
									Rotation	-	-	-	-	-	-	3.7	1.3	-	-	-	-	-
									Rotation_peak	7.163	3.254	6.754	3.437	-	-	-	-	-	-	-	-	-
									Rotation_low	-6.694	3.372	-6.127	3.32	-	-	-	-	-	-	-	-	-
								Hip	Flexion	-	-	-	-	-	-	5.4	2.1	-	-	-	-	-
									Flexion_peak	30.3143	5.14956	28.2253	5.4282	-	-	-	-	-	-	-	-	-
									Flexion_low	-18.5431	5.0506	-16.3088	4.97464	-	-	-	-	-	-	-	-	-
									Adduction	-	-	-	-	-	-	3.7	1	-	-	-	-	-
									Adduction_peak	7.7911	3.52797	10.2329	2.68069	-	-	-	-	-	-	-	-	-
									Adduction_low	-7.0167	3.52797	-8.0676	2.71791	-	-	-	-	-	-	-	-	-
									Rotation	-	-	-	-	-	-	6.6	2.7	-	-	-	-	-
									Rotation_peak	5.5095	4.7557	3.6148	5.2584	-	-	-	-	-	-	-	-	-
									Rotation_low	-6.2087	4.3345	-10.204	4.7566	-	-	-	-	-	-	-	-	-
								Knee	Flexion	-	-	-	-	-	-	5.7	2	-	-	-	-	-
									Flexion_peak	62.0057	3.7739	64.8455	3.85104	-	-	-	-	-	-	-	-	-
									Flexion_low	2.6386	2.4487	4.1633	3.11059	-	-	-	-	-	-	-	-	-
								Ankle	Flexion	-	-	-	-	-	-	4.6	1.7	-	-	-	-	-
									Flexion_peak	18.555	3.0217	20.288	2.8379	-	-	-	-	-	-	-	-	-
									Flexion_low	1.155	4.1514	-13.54	5.27439	-	-	-	-	-	-	-	-	-
								Subtalar	Angle	-	-	-	-	-	-	7.3	2.3	-	-	-	-	-
									Angle_peak	3.193	5.237	6.415	4.431	-	-	-	-	-	-	-	-	-
									Angle_low	-13.37	4.15625	-4.296	4.806	-	-	-	-	-	-	-	-	-
							Crouch	Pelvis	Tilt	-	-	-	-	-	-	4.7	2.9	-	-	-	-	-
									Tilt_peak	-3.9429	8.07918	-4.1097	7.2759	-	-	-	-	-	-	-	-	-
									Tilt_low	-11.5872	6.95989	-8.5067	7.5371	-	-	-	-	-	-	-	-	-
									List	-	-	-	-	-	-	3.6	1.1	-	-	-	-	-
									List_peak	5.2341	2.31459	5.0853	2.77455	-	-	-	-	-	-	-	-	-
									List_low	-5.9029	2.51056	-4.8793	3.1967	-	-	-	-	-	-	-	-	-
									Rotation	-	-	-	-	-	-	4	1.9	-	-	-	-	-
									Rotation_peak	4.2793	3.8919	5.0942	3.7041	-	-	-	-	-	-	-	-	-
									Rotation_low	-3.457	3.8069	-3.6293	3.45916	-	-	-	-	-	-	-	-	-
								Hip	Flexion	-	-	-	-	-	-	6.8	4.5	-	-	-	-	-
									Flexion_peak	42.512	10.1721	43.543	10.252	-	-	-	-	-	-	-	-	-
									Flexion_low	7.42	14.2279	10.092	12.6964	-	-	-	-	-	-	-	-	-
									Adduction	-	-	-	-	-	-	4.4	1.6	-	-	-	-	-
									Adduction_peak	5.3439	3.5316	6.3843	3.602	-	-	-	-	-	-	-	-	-
									Adduction_low	-9.6764	3.5316	-6.2728	3.88577	-	-	-	-	-	-	-	-	-
									Rotation	-	-	-	-	-	-	8.4	4.5	-	-	-	-	-
									Rotation_peak	14.3467	5.3162	8.8194	5.03588	-	-	-	-	-	-	-	-	-
									Rotation_low	6.1036	5.2497	-2.1605	5.61938	-	-	-	-	-	-	-	-	-
								Knee	Flexion	-	-	-	-	-	-	8.5	3.5	-	-	-	-	-
									Flexion_peak	72.1042	5.4504	74.8233	6.5173	-	-	-	-	-	-	-	-	-
									Flexion_low	13.0333	2.82477	32.7579	10.0215	-	-	-	-	-	-	-	-	-
								Ankle	Flexion	-	-	-	-	-	-	6.1	2.7	-	-	-	-	-
									Flexion_peak	30.547	5.8413	33.2013	5.03379	-	-	-	-	-	-	-	-	-
									Flexion_low	3.5856	6.6575	4.6387	6.29884	-	-	-	-	-	-	-	-	-
								Subtalar	Angle	-	-	-	-	-	-	9.5	3.7	-	-	-	-	-
									Angle_peak	0.1233	8.25078	7.6679	6.7162	-	-	-	-	-	-	-	-	-
									Angle_low	-12.7532	7.2436	-8.4481	6.4018	-	-	-	-	-	-	-	-	-
							Circumduction	Pelvis	Tilt	-	-	-	-	-	-	6	3.2	-	-	-	-	-
									Tilt_peak	0.935	2.7922	1.553	4.0836	-	-	-	-	-	-	-	-	-
									Tilt_low	-12.285	4.23886	-5.844	5.24027	-	-	-	-	-	-	-	-	-
									List	-	-	-	-	-	-	4.5	1.7	-	-	-	-	-
									List_peak	5.3123	2.791	4.803	4.865	-	-	-	-	-	-	-	-	-
									List_low	-5.5275	2.5967	-5.3027	4.68398	-	-	-	-	-	-	-	-	-
									Rotation	-	-	-	-	-	-	5.1	2	-	-	-	-	-
									Rotation_peak	9.4344	6.5478	11.2364	7.32208	-	-	-	-	-	-	-	-	-
									Rotation_low	-9.6168	6.5566	-11.3059	7.4686	-	-	-	-	-	-	-	-	-
								Hip	Flexion	-	-	-	-	-	-	7.6	3.5	-	-	-	-	-
									Flexion_peak	31.7456	3.962	26.8551	6.0146	-	-	-	-	-	-	-	-	-
									Flexion_low	-13.1412	6.5011	-13.3642	6.0146	-	-	-	-	-	-	-	-	-
									Adduction	-	-	-	-	-	-	4.8	1.5	-	-	-	-	-
									Adduction_peak	7.3608	3.5408	6.9933	5.64698	-	-	-	-	-	-	-	-	-
									Adduction_low	-10.8312	5.2518	-10.4098	4.1935	-	-	-	-	-	-	-	-	-
									Rotation	-	-	-	-	-	-	8	3.6	-	-	-	-	-
									Rotation_peak	6.64	5.5227	3.683	5.45889	-	-	-	-	-	-	-	-	-
									Rotation_low	-7.87	5.5322	-12.7491	6.39369	-	-	-	-	-	-	-	-	-
								Knee	Flexion	-	-	-	-	-	-	5.9	1.8	-	-	-	-	-
									Flexion_peak	45.972	13.6258	43.3667	17.3027	-	-	-	-	-	-	-	-	-
									Flexion_low	3,,4266	3.4467	4.66684	4.72088	-	-	-	-	-	-	-	-	-
								Ankle	Flexion	-	-	-	-	-	-	6.7	2.5	-	-	-	-	-
									Flexion_peak	20.7197	4.1195	20.0183	3.32	-	-	-	-	-	-	-	-	-
									Flexion_low	-11.6439	6.7296	-5.499	4.8525	-	-	-	-	-	-	-	-	-
								Subtalar	Angle	-	-	-	-	-	-	10.2	2.9	-	-	-	-	-
									Angle_peak	6.6182	6.7209	13.6483	6.69839	-	-	-	-	-	-	-	-	-
									Angle_low	-14.9573	6.5969	-13.6087	5.3118	-	-	-	-	-	-	-	-	-
							Equinus	Pelvis	Tilt	-	-	-	-	-	-	4.9	2.5	-	-	-	-	-
									Tilt_peak	-0.269	4.0009	0.406	4.75388	-	-	-	-	-	-	-	-	-
									Tilt_low	-8.408	4.3408	-4.608	4.79664	-	-	-	-	-	-	-	-	-
									List	-	-	-	-	-	-	3.2	0.8	-	-	-	-	-
									List_peak	4.658	2.6119	6.6205	2.50139	-	-	-	-	-	-	-	-	-
									List_low	-4.9262	2.6059	-6.7152	2.5129	-	-	-	-	-	-	-	-	-
									Rotation	-	-	-	-	-	-	3.9	1.2	-	-	-	-	-
									Rotation_peak	7.5289	3.2783	6.6915	3.346	-	-	-	-	-	-	-	-	-
									Rotation_low	-7.321	3.07447	-5.8911	2.9225	-	-	-	-	-	-	-	-	-
								Hip	Flexion	-	-	-	-	-	-	5.5	2.1	-	-	-	-	-
									Flexion_peak	28.9957	4.7508	27.7515	5.9924	-	-	-	-	-	-	-	-	-
									Flexion_low	-13.8742	5.5255	-15.911	5.7707	-	-	-	-	-	-	-	-	-
									Adduction	-	-	-	-	-	-	3.7	1.1	-	-	-	-	-
									Adduction_peak	7.1546	2.8533	8.6395	3.1364	-	-	-	-	-	-	-	-	-
									Adduction_low	-6.254	3.1245	-7.8397	2.64156	-	-	-	-	-	-	-	-	-
									Rotation	-	-	-	-	-	-	6.8	3.7	-	-	-	-	-
									Rotation_peak	5.3805	3.8813	1.9911	4.89944	-	-	-	-	-	-	-	-	-
									Rotation_low	-6.3883	4.4262	-10.886	5.067	-	-	-	-	-	-	-	-	-
								Knee	Flexion	-	-	-	-	-	-	6.3	2.2	-	-	-	-	-
									Flexion_peak	50.5671	7.78609	52.7351	9.21409	-	-	-	-	-	-	-	-	-
									Flexion_low	3.3485	2.7366	6.084	4.21569	-	-	-	-	-	-	-	-	-
								Ankle	Flexion	-	-	-	-	-	-	7.9	2.5	-	-	-	-	-
									Flexion_peak	5.7112	4.7997	2.9824	3.8201	-	-	-	-	-	-	-	-	-
									Flexion_low	-24.787	5.97933	-27.4291	4.89185	-	-	-	-	-	-	-	-	-
								Subtalar	Angle	-	-	-	-	-	-	7.5	2.3	-	-	-	-	-
									Angle_peak	3.8723	5.7216	4.4255	3.8963	-	-	-	-	-	-	-	-	-
									Angle_low	-12.419	5.5944	-14.3586	6.4985	-	-	-	-	-	-	-	-	-
Horsak et al., 2024b	19 healthy participants (M = 12; F= 7)	age= 35 ± 11 BMI= 24.1 ± 3.6 kg/m2	Participants completed two sessions, a test and a retest, 26 days apart (SD 3). In the first session, they performed a sit-to-stand task and walked at a comfortable speed, once in street wear and once in minimal clothing, both barefoot. Clothing order was counterbalanced. In the retest session, tasks were performed in minimal clothing only.	Not raported	Two iOS smartphones (iPhone 12 mini and 13 Pro) at a sampling rate of 60 Hz	Walking	Trunk	Max anterior lean		-	-	-	-	-	-	-	-	-	-	-	2.9	8.1
								Max posterior lean		-	-	-	-	-	-	-	-	-	-	-	4	11.2
								Sagittal RoM		-	-	-	-	-	-	-	-	-	-	-	2.4	6.5
								Max lateral lean stance		-	-	-	-	-	-	-	-	-	-	-	1.2	3.4
								Frontal RoM		-	-	-	-	-	-	-	-	-	-	-	2.2	6
								Max rotation (shoulder forward)		-	-	-	-	-	-	-	-	-	-	-	1.4	3.9
								Transverse RoM		-	-	-	-	-	-	-	-	-	-	-	1.3	3.7
							Pelvis	Max anterior tilt		-	-	-	-	-	-	-	-	-	-	-	3	8.4
								Max posterior tilt		-	-	-	-	-	-	-	-	-	-	-	2.1	5.8
								Sagittal RoM		-	-	-	-	-	-	-	-	-	-	-	1.7	4.6
								Max elevation (ipsilateral)		-	-	-	-	-	-	-	-	-	-	-	1.2	3.2
								Max drop (ipsilateral)		-	-	-	-	-	-	-	-	-	-	-	1.3	3.5
								Frontal RoM		-	-	-	-	-	-	-	-	-	-	-	1.9	5.4
								Max rotation (ipsilateral forward)		-	-	-	-	-	-	-	-	-	-	-	1.8	5
								Max rotation (ipsilateral backward)		-	-	-	-	-	-	-	-	-	-	-	1.8	5.1
								Transverse RoM		-	-	-	-	-	-	-	-	-	-	-	1.7	4.6
							Hip	Flexion stance		-	-	-	-	-	-	-	-	-	-	-	3.5	9.8
								Extension stance		-	-	-	-	-	-	-	-	-	-	-	2.8	7.7
								Max flexion swing		-	-	-	-	-	-	-	-	-	-	-	3.2	8.8
								Sagittal RoM		-	-	-	-	-	-	-	-	-	-	-	2.2	6.2
								Max adduction stance		-	-	-	-	-	-	-	-	-	-	-	1.2	3.2
								Max abduction swing		-	-	-	-	-	-	-	-	-	-	-	1.6	4.4
								Hip frontal RoM		-	-	-	-	-	-	-	-	-	-	-	2.1	5.9
								Max external rotation		-	-	-	-	-	-	-	-	-	-	-	1.5	4.1
								Min external rotation		-	-	-	-	-	-	-	-	-	-	-	1.2	3.4
								Transverse RoM		-	-	-	-	-	-	-	-	-	-	-	1.5	4.3
							Knee	Initial flexion		-	-	-	-	-	-	-	-	-	-	-	1.7	4.6
								Flexion stance		-	-	-	-	-	-	-	-	-	-	-	2.2	6.1
								Terminalstance extension		-	-	-	-	-	-	-	-	-	-	-	1	2.7
								Max flexion swing		-	-	-	-	-	-	-	-	-	-	-	2.5	6.9
								Sagittal RoM		-	-	-	-	-	-	-	-	-	-	-	2.5	7
							Ankle	Initial plantarflexion		-	-	-	-	-	-	-	-	-	-	-	2.4	6.7
								Max dorsiflexion stance		-	-	-	-	-	-	-	-	-	-	-	2.9	8.1
								Max plantarflexion swing		-	-	-	-	-	-	-	-	-	-	-	4.5	12.4
								Sagittal RoM		-	-	-	-	-	-	-	-	-	-	-	2.8	7.8
						Sit-to-Stand	Trunk	Max anterior lean		-	-	-	-	-	-	-	-	-	-	-	5.8	16
								Max posterior lean		-	-	-	-	-	-	-	-	-	-	-	4.4	12.2
								Sagittal RoM		-	-	-	-	-	-	-	-	-	-	-	3.4	9.4
								Max lateral lean stance		-	-	-	-	-	-	-	-	-	-	-	1	2.9
								Frontal RoM		-	-	-	-	-	-	-	-	-	-	-	0.6	1.6
								Max rotation (shoulder forward)		-	-	-	-	-	-	-	-	-	-	-	0.9	2.5
								Transverse RoM		-	-	-	-	-	-	-	-	-	-	-	0.7	1.8
							Pelvis	Max anterior tilt		-	-	-	-	-	-	-	-	-	-	-	5.2	14.5
								Max posterior tilt		-	-	-	-	-	-	-	-	-	-	-	3	8.3
								Sagittal RoM		-	-	-	-	-	-	-	-	-	-	-	4.1	11.5
								Max elevation (ipsilateral)		-	-	-	-	-	-	-	-	-	-	-	0.9	2.5
								Max drop (ipsilateral)		-	-	-	-	-	-	-	-	-	-	-	1.1	3
								Frontal RoM		-	-	-	-	-	-	-	-	-	-	-	0.6	1.5
								Max rotation (ipsilateral forward)		-	-	-	-	-	-	-	-	-	-	-	1.9	5.4
								Max rotation (ipsilateral backward)		-	-	-	-	-	-	-	-	-	-	-	1.7	4.7
								Transverse RoM		-	-	-	-	-	-	-	-	-	-	-	1.1	3
							Hip	Initial flexion		-	-	-	-	-	-	-	-	-	-	-	5.6	15.6
								Max stance		-	-	-	-	-	-	-	-	-	-	-	3.3	9.3
								Sagittal RoM		-	-	-	-	-	-	-	-	-	-	-	5.5	15.2
								Initial adduction		-	-	-	-	-	-	-	-	-	-	-	1.5	4.1
								Max adduction		-	-	-	-	-	-	-	-	-	-	-	1.2	3.4
								Frontal RoM		-	-	-	-	-	-	-	-	-	-	-	1.2	3.3
								Initial rotation		-	-	-	-	-	-	-	-	-	-	-	1.9	5.3
								Min external rotation		-	-	-	-	-	-	-	-	-	-	-	2.3	6.4
								Transverse RoM		-	-	-	-	-	-	-	-	-	-	-	1.8	5.1
							Knee	Initial flexion		-	-	-	-	-	-	-	-	-	-	-	1.8	5
								Max extension		-	-	-	-	-	-	-	-	-	-	-	1.5	4.1
								Sagittal RoM		-	-	-	-	-	-	-	-	-	-	-	2.2	6.2
							Ankle	Initial plantarflexion		-	-	-	-	-	-	-	-	-	-	-	2.8	7.7
								Max dorsiflexion		-	-	-	-	-	-	-	-	-	-	-	2.7	7.4
								Max plantarflexion		-	-	-	-	-	-	-	-	-	-	-	1.8	5
								Sagittal RoM		-	-	-	-	-	-	-	-	-	-	-	1.8	5
						Test-retest	Segment lengths	Trunk		-	-	-	-	-	-	-	-	-	0.96	0.96	-	-
								Hip Width		-	-	-	-	-	-	-	-	-	0.89	0.82	-	-
								Femur		-	-	-	-	-	-	-	-	-	0.69	0.69	-	-
								Tibia		-	-	-	-	-	-	-	-	-	0.98	0.97	-	-
								Foot		-	-	-	-	-	-	-	-	-	0.89	0.89	-	-
						Minimal clothing - street wear		Trunk		-	-	-	-	-	-	-	-	-	0.94	0.73	-	-
								Hip Width		-	-	-	-	-	-	-	-	-	0.9	0.6	-	-
								Femur		-	-	-	-	-	-	-	-	-	0.75	0.64	-	-
								Tibia		-	-	-	-	-	-	-	-	-	0.79	0.45	-	-
								Foot		-	-	-	-	-	-	-	-	-	0.79	0.71	-	-
Svetek et al. (2025)	20 ice hockey players (F= 18; M= 2)	age = 21.35 ± 1.5 height= 1.71 ± 0.08 mass= 71.08 ± 7.42	Participants were verbally instructed how to complete the gait (walking and running), double leg squat, countermovement jump, and drop landing tasks (12-inch wooden box).	10-camera motion capture (Vicon, Oxford Metrics, London, England) sampling at 240 Hz	The OpenCap system (two iOS devices (iPad Air, Apple, Inc)) sampling at 60 Hz	Walking	Left	Hip	Frontal	9.34	2.52	6.69	3.37	-	-	4.18	-	-	-	-	-	-
									Sagittal	28.53	5.62	41.9	4.73	-	-	14.82	-	-	-	-	-	-
								Knee	Sagittal	67.77	3.23	70.47	3.21	-	-	4.58	-	-	-	-	-	-
							Right	Hip	Frontal	9.36	1.94	7.7	2.59	-	-	3.18	-	-	-	-	-	-
									Sagittal	27.03	4.89	42.18	4.41	-	-	16.41	-	-	-	-	-	-
								Knee	Sagittal	68.18	3.88	70.57	4.55	-	-	4.56	-	-	-	-	-	-
						Running	Left	Hip	Frontal	13.71	3.16	12.13	3.57	-	-	4.51	-	-	-	-	-	-
									Sagittal	39.71	7.72	48.25	4.45	-	-	9.51	-	-	-	-	-	-
								Knee	Sagittal	85.24	9.43	88.24	9.43	-	-	4.69	-	-	-	-	-	-
							Right	Hip	Frontal	12.42	2.22	13.85	2.4	-	-	3.16	-	-	-	-	-	-
									Sagittal	37.16	5.15	47.89	6.31	-	-	12.32	-	-	-	-	-	-
								Knee	Sagittal	87.78	8.33	88.48	9.06	-	-	5.92	-	-	-	-	-	-
						Double Leg Squat	Left	Hip	Frontal	-4.92	2.1	-1.88	3.8	-	-	4.24	-	-	-	-	-	-
									Sagittal	93.98	7.21	97.21	6.05	-	-	7.12	-	-	-	-	-	-
								Knee	Sagittal	108.81	7.37	95.97	8.34	-	-	8.8	-	-	-	-	-	-
							Right	Hip	Frontal	-4.51	2.83	-0.58	2.83	-	-	4.59	-	-	-	-	-	-
									Sagittal	95.18	6.38	95.57	11.6	-	-	7.17	-	-	-	-	-	-
								Knee	Sagittal	104.79	7.69	97.6	7.89	-	-	7.69	-	-	-	-	-	-
						CMJ	Left	Hip	Frontal	-2.95	1.67	0.64	3.18	-	-	4.69	-	-	-	-	-	-
									Sagittal	94.2	9.02	93	9.16	-	-	9.29	-	-	-	-	-	-
								Knee	Sagittal	97.5	7.89	88.24	8.99	-	-	10.91	-	-	-	-	-	-
							Right	Hip	Frontal	-3.29	2.17	1.8	3.31	-	-	5.83	-	-	-	-	-	-
									Sagittal	94.98	9.39	95.76	5.63	-	-	7.3	-	-	-	-	-	-
								Knee	Sagittal	98.68	8.3	91.54	8.33	-	-	7.75	-	-	-	-	-	-
						Drop Jump	Left	Hip	Frontal	-0.4	3.25	3.07	3.61	-	-	5.7	-	-	-	-	-	-
									Sagittal	86.34	11.58	91.96	7.87	-	-	8.46	-	-	-	-	-	-
								Knee	Sagittal	96.49	8.49	91.61	6.91	-	-	5.97	-	-	-	-	-	-
							Right	Hip	Frontal	-0.68	2.67	3.08	2.85	-	-	4.83	-	-	-	-	-	-
									Sagittal	86.96	12.78	92.63	8.05	-	-	10.43	-	-	-	-	-	-
								Knee	Sagittal	98.21	8.28	92.38	7.22	-	-	6.86	-	-	-	-	-	-
